# Supplementary material for: Synergy conformal prediction applied to large-scale bioactivity datasets and in federated learning
Source: J Cheminform. 2021 Oct 2;13:77. doi: 10.1186/s13321-021-00555-7 (PMC8487527; doi:10.1186/s13321-021-00555-7)
Supplement: Supplementary file 2 — Additional file 2. Tabulated model results. [file 13321_2021_555_MOESM2_ESM.xlsx]

## Sheet: Summary
	Sheet	Data Description
	Stat_test	Results for the Wilcoxon signed-rank test
	Stat_test_federated	Results for the Wilcoxon signed-rank test for the federated learning
	Set1_results	Tabulated performance for Set 1
	Set1_results_federated	Tabulated performance for Set 1 using federated learning
	Set2_results	Tabulated performance for Set 2
	Set2_results_federated	Tabulated performance for Set 2 using federated learning

## Sheet: Stat_test
Results for the Wilcoxon signed-rank test comparing method 1 with method 2, direction of significance is indicated by win or loss (based on method 1)
class	dataset	descriptors	method1	method2	win	loss	sum of all pair-wise differences sum(method1-method2)	p-value	significant
1	cpost	mfps	acp_10	rscp_10			-0.311235	0.078629
0	cpost	mfps	acp_10	rscp_10			-0.0852852	0.20282
1	cpost	mfps	acp_10	scp_10	1		2.45418	2.99257e-05	'** significant **'
0	cpost	mfps	acp_10	scp_10	1		1.12521	0.00166995	'** significant **'
1	cpost	mfps	acp_10	icp_1			0.261581	0.424577
0	cpost	mfps	acp_10	icp_1			0.137751	0.521874
1	cpost	mfps	acp_10	scp_5	1		1.01552	0.000309522	'** significant **'
0	cpost	mfps	acp_10	scp_5			0.335964	0.218926
1	cpost	mfps	rscp_10	acp_10			0.311235	0.078629
0	cpost	mfps	rscp_10	acp_10			0.0852852	0.20282
1	cpost	mfps	rscp_10	scp_10	1		2.76541	5.47216e-06	'** significant **'
0	cpost	mfps	rscp_10	scp_10			1.2105	0.0053911
1	cpost	mfps	rscp_10	icp_1			0.572816	0.122441
0	cpost	mfps	rscp_10	icp_1			0.223036	0.20282
1	cpost	mfps	rscp_10	scp_5	1		1.32676	0.000127825	'** significant **'
0	cpost	mfps	rscp_10	scp_5			0.421249	0.0378965
1	cpost	mfps	scp_10	acp_10		1	-2.45418	2.99257e-05	'** significant **'
0	cpost	mfps	scp_10	acp_10		1	-1.12521	0.00166995	'** significant **'
1	cpost	mfps	scp_10	rscp_10		1	-2.76541	5.47216e-06	'** significant **'
0	cpost	mfps	scp_10	rscp_10			-1.2105	0.0053911
1	cpost	mfps	scp_10	icp_1		1	-2.1926	3.2438e-05	'** significant **'
0	cpost	mfps	scp_10	icp_1		1	-0.98746	0.000761569	'** significant **'
1	cpost	mfps	scp_10	scp_5		1	-1.43865	0.000562217	'** significant **'
0	cpost	mfps	scp_10	scp_5			-0.789246	0.0594879
1	cpost	mfps	icp_1	acp_10			-0.261581	0.424577
0	cpost	mfps	icp_1	acp_10			-0.137751	0.521874
1	cpost	mfps	icp_1	rscp_10			-0.572816	0.122441
0	cpost	mfps	icp_1	rscp_10			-0.223036	0.20282
1	cpost	mfps	icp_1	scp_10	1		2.1926	3.2438e-05	'** significant **'
0	cpost	mfps	icp_1	scp_10	1		0.98746	0.000761569	'** significant **'
1	cpost	mfps	icp_1	scp_5	1		0.753942	0.00133707	'** significant **'
0	cpost	mfps	icp_1	scp_5			0.198213	0.52667
1	cpost	mfps	scp_5	acp_10		1	-1.01552	0.000309522	'** significant **'
0	cpost	mfps	scp_5	acp_10			-0.335964	0.218926
1	cpost	mfps	scp_5	rscp_10		1	-1.32676	0.000127825	'** significant **'
0	cpost	mfps	scp_5	rscp_10			-0.421249	0.0378965
1	cpost	mfps	scp_5	scp_10	1		1.43865	0.000562217	'** significant **'
0	cpost	mfps	scp_5	scp_10			0.789246	0.0594879
1	cpost	mfps	scp_5	icp_1		1	-0.753942	0.00133707	'** significant **'
0	cpost	mfps	scp_5	icp_1			-0.198213	0.52667
1	cpost	rdkit	acp_10	rscp_10			-0.237337	0.277963
0	cpost	rdkit	acp_10	rscp_10			-0.482368	0.00603492
1	cpost	rdkit	acp_10	scp_10	1		1.00992	1.70113e-05	'** significant **'
0	cpost	rdkit	acp_10	scp_10			-0.116022	0.409656
1	cpost	rdkit	acp_10	icp_1			0.192755	0.281599
0	cpost	rdkit	acp_10	icp_1			-0.286889	0.994126
1	cpost	rdkit	acp_10	scp_5			0.308622	0.151686
0	cpost	rdkit	acp_10	scp_5			-0.314789	0.0785057
1	cpost	rdkit	rscp_10	acp_10			0.237337	0.277963
0	cpost	rdkit	rscp_10	acp_10			0.482368	0.00603492
1	cpost	rdkit	rscp_10	scp_10	1		1.24726	2.21559e-05	'** significant **'
0	cpost	rdkit	rscp_10	scp_10			0.366346	0.210762
1	cpost	rdkit	rscp_10	icp_1			0.430091	0.0322552
0	cpost	rdkit	rscp_10	icp_1			0.195479	0.0904234
1	cpost	rdkit	rscp_10	scp_5			0.545959	0.0576527
0	cpost	rdkit	rscp_10	scp_5			0.167579	0.836693
1	cpost	rdkit	scp_10	acp_10		1	-1.00992	1.70113e-05	'** significant **'
0	cpost	rdkit	scp_10	acp_10			0.116022	0.409656
1	cpost	rdkit	scp_10	rscp_10		1	-1.24726	2.21559e-05	'** significant **'
0	cpost	rdkit	scp_10	rscp_10			-0.366346	0.210762
1	cpost	rdkit	scp_10	icp_1		1	-0.81717	0.000627923	'** significant **'
0	cpost	rdkit	scp_10	icp_1			-0.170867	0.953695
1	cpost	rdkit	scp_10	scp_5		1	-0.701302	0.0011312	'** significant **'
0	cpost	rdkit	scp_10	scp_5			-0.198767	0.331184
1	cpost	rdkit	icp_1	acp_10			-0.192755	0.281599
0	cpost	rdkit	icp_1	acp_10			0.286889	0.994126
1	cpost	rdkit	icp_1	rscp_10			-0.430091	0.0322552
0	cpost	rdkit	icp_1	rscp_10			-0.195479	0.0904234
1	cpost	rdkit	icp_1	scp_10	1		0.81717	0.000627923	'** significant **'
0	cpost	rdkit	icp_1	scp_10			0.170867	0.953695
1	cpost	rdkit	icp_1	scp_5			0.115868	0.647777
0	cpost	rdkit	icp_1	scp_5			-0.0279005	0.596087
1	cpost	rdkit	scp_5	acp_10			-0.308622	0.151686
0	cpost	rdkit	scp_5	acp_10			0.314789	0.0785057
1	cpost	rdkit	scp_5	rscp_10			-0.545959	0.0576527
0	cpost	rdkit	scp_5	rscp_10			-0.167579	0.836693
1	cpost	rdkit	scp_5	scp_10	1		0.701302	0.0011312	'** significant **'
0	cpost	rdkit	scp_5	scp_10			0.198767	0.331184
1	cpost	rdkit	scp_5	icp_1			-0.115868	0.647777
0	cpost	rdkit	scp_5	icp_1			0.0279005	0.596087
1	htsfp10	mfps	acp_10	rscp_10		1	-0.394924	0.000437457	'** significant **'
0	htsfp10	mfps	acp_10	rscp_10		1	-0.430415	9.81591e-05	'** significant **'
1	htsfp10	mfps	acp_10	scp_10	1		0.953209	1.72049e-07	'** significant **'
0	htsfp10	mfps	acp_10	scp_10	1		0.525162	0.000213861	'** significant **'
1	htsfp10	mfps	acp_10	icp_1		1	-0.359121	0.000449816	'** significant **'
0	htsfp10	mfps	acp_10	icp_1			-0.172856	0.0920856
1	htsfp10	mfps	acp_10	scp_5			0.280669	0.0441441
0	htsfp10	mfps	acp_10	scp_5			0.0604058	0.403713
1	htsfp10	mfps	rscp_10	acp_10	1		0.394924	0.000437457	'** significant **'
0	htsfp10	mfps	rscp_10	acp_10	1		0.430415	9.81591e-05	'** significant **'
1	htsfp10	mfps	rscp_10	scp_10	1		1.34813	6.62669e-08	'** significant **'
0	htsfp10	mfps	rscp_10	scp_10	1		0.955576	1.81259e-07	'** significant **'
1	htsfp10	mfps	rscp_10	icp_1			0.035803	0.844787
0	htsfp10	mfps	rscp_10	icp_1			0.257559	0.216597
1	htsfp10	mfps	rscp_10	scp_5	1		0.675593	0.000196733	'** significant **'
0	htsfp10	mfps	rscp_10	scp_5	1		0.49082	0.00360874	'** significant **'
1	htsfp10	mfps	scp_10	acp_10		1	-0.953209	1.72049e-07	'** significant **'
0	htsfp10	mfps	scp_10	acp_10		1	-0.525162	0.000213861	'** significant **'
1	htsfp10	mfps	scp_10	rscp_10		1	-1.34813	6.62669e-08	'** significant **'
0	htsfp10	mfps	scp_10	rscp_10		1	-0.955576	1.81259e-07	'** significant **'
1	htsfp10	mfps	scp_10	icp_1		1	-1.31233	3.64529e-08	'** significant **'
0	htsfp10	mfps	scp_10	icp_1		1	-0.698017	3.83631e-05	'** significant **'
1	htsfp10	mfps	scp_10	scp_5		1	-0.67254	3.51116e-06	'** significant **'
0	htsfp10	mfps	scp_10	scp_5		1	-0.464756	0.00132867	'** significant **'
1	htsfp10	mfps	icp_1	acp_10	1		0.359121	0.000449816	'** significant **'
0	htsfp10	mfps	icp_1	acp_10			0.172856	0.0920856
1	htsfp10	mfps	icp_1	rscp_10			-0.035803	0.844787
0	htsfp10	mfps	icp_1	rscp_10			-0.257559	0.216597
1	htsfp10	mfps	icp_1	scp_10	1		1.31233	3.64529e-08	'** significant **'
0	htsfp10	mfps	icp_1	scp_10	1		0.698017	3.83631e-05	'** significant **'
1	htsfp10	mfps	icp_1	scp_5	1		0.63979	8.17698e-05	'** significant **'
0	htsfp10	mfps	icp_1	scp_5			0.233262	0.0694653
1	htsfp10	mfps	scp_5	acp_10			-0.280669	0.0441441
0	htsfp10	mfps	scp_5	acp_10			-0.0604058	0.403713
1	htsfp10	mfps	scp_5	rscp_10		1	-0.675593	0.000196733	'** significant **'
0	htsfp10	mfps	scp_5	rscp_10		1	-0.49082	0.00360874	'** significant **'
1	htsfp10	mfps	scp_5	scp_10	1		0.67254	3.51116e-06	'** significant **'
0	htsfp10	mfps	scp_5	scp_10	1		0.464756	0.00132867	'** significant **'
1	htsfp10	mfps	scp_5	icp_1		1	-0.63979	8.17698e-05	'** significant **'
0	htsfp10	mfps	scp_5	icp_1			-0.233262	0.0694653
1	htsfp10	rdkit	acp_10	rscp_10			-0.174288	0.0402333
0	htsfp10	rdkit	acp_10	rscp_10		1	-0.400996	0.000213879	'** significant **'
1	htsfp10	rdkit	acp_10	scp_10			0.175115	0.00801744
0	htsfp10	rdkit	acp_10	scp_10			-0.0896215	0.3983
1	htsfp10	rdkit	acp_10	icp_1			-0.115181	0.145269
0	htsfp10	rdkit	acp_10	icp_1			0.103755	0.327178
1	htsfp10	rdkit	acp_10	scp_5			0.0282531	0.56062
0	htsfp10	rdkit	acp_10	scp_5			-0.175355	0.608451
1	htsfp10	rdkit	rscp_10	acp_10			0.174288	0.0402333
0	htsfp10	rdkit	rscp_10	acp_10	1		0.400996	0.000213879	'** significant **'
1	htsfp10	rdkit	rscp_10	scp_10	1		0.349404	0.00214963	'** significant **'
0	htsfp10	rdkit	rscp_10	scp_10			0.311374	0.0101295
1	htsfp10	rdkit	rscp_10	icp_1			0.0591075	0.695828
0	htsfp10	rdkit	rscp_10	icp_1	1		0.504751	9.81499e-05	'** significant **'
1	htsfp10	rdkit	rscp_10	scp_5			0.202541	0.111203
0	htsfp10	rdkit	rscp_10	scp_5			0.225641	0.078116
1	htsfp10	rdkit	scp_10	acp_10			-0.175115	0.00801744
0	htsfp10	rdkit	scp_10	acp_10			0.0896215	0.3983
1	htsfp10	rdkit	scp_10	rscp_10		1	-0.349404	0.00214963	'** significant **'
0	htsfp10	rdkit	scp_10	rscp_10			-0.311374	0.0101295
1	htsfp10	rdkit	scp_10	icp_1		1	-0.290296	0.000754376	'** significant **'
0	htsfp10	rdkit	scp_10	icp_1			0.193377	0.187613
1	htsfp10	rdkit	scp_10	scp_5			-0.146862	0.204695
0	htsfp10	rdkit	scp_10	scp_5			-0.0857336	0.52091
1	htsfp10	rdkit	icp_1	acp_10			0.115181	0.145269
0	htsfp10	rdkit	icp_1	acp_10			-0.103755	0.327178
1	htsfp10	rdkit	icp_1	rscp_10			-0.0591075	0.695828
0	htsfp10	rdkit	icp_1	rscp_10		1	-0.504751	9.81499e-05	'** significant **'
1	htsfp10	rdkit	icp_1	scp_10	1		0.290296	0.000754376	'** significant **'
0	htsfp10	rdkit	icp_1	scp_10			-0.193377	0.187613
1	htsfp10	rdkit	icp_1	scp_5			0.143434	0.159978
0	htsfp10	rdkit	icp_1	scp_5			-0.27911	0.260756
1	htsfp10	rdkit	scp_5	acp_10			-0.0282531	0.56062
0	htsfp10	rdkit	scp_5	acp_10			0.175355	0.608451
1	htsfp10	rdkit	scp_5	rscp_10			-0.202541	0.111203
0	htsfp10	rdkit	scp_5	rscp_10			-0.225641	0.078116
1	htsfp10	rdkit	scp_5	scp_10			0.146862	0.204695
0	htsfp10	rdkit	scp_5	scp_10			0.0857336	0.52091
1	htsfp10	rdkit	scp_5	icp_1			-0.143434	0.159978
0	htsfp10	rdkit	scp_5	icp_1			0.27911	0.260756

## Sheet: Stat_test_federated
Results for the Wilcoxon signed-rank test comparing method 1 with method 2, direction of significance is indicated by win or loss (based on method 1)
class	dataset	descriptors	method1	method2	win	loss	sum of all pair-wise differences sum(method1-method2)	p-value	significant
1	cpcost	mfps	scp_5	indicp_5	1		1.55734	0.000525685	'** significant **'
0	cpcost	mfps	scp_5	indicp_5	1		1.66768	0.000276226	'** significant **'
1	cpcost	mfps	scp_5	indscp_5	1		1.39033	0.000253481	'** significant **'
0	cpcost	mfps	scp_5	indscp_5	1		2.1993	3.40433e-05	'** significant **'
1	cpcost	mfps	indicp_5	scp_5		1	-1.55734	0.000525685	'** significant **'
0	cpcost	mfps	indicp_5	scp_5		1	-1.66768	0.000276226	'** significant **'
1	cpcost	mfps	indicp_5	indscp_5			-0.167014	0.285775
0	cpcost	mfps	indicp_5	indscp_5			0.531619	0.250799
1	cpcost	mfps	indscp_5	scp_5		1	-1.39033	0.000253481	'** significant **'
0	cpcost	mfps	indscp_5	scp_5		1	-2.1993	3.40433e-05	'** significant **'
1	cpcost	mfps	indscp_5	indicp_5			0.167014	0.285775
0	cpcost	mfps	indscp_5	indicp_5			-0.531619	0.250799
1	cpcost	rdkit	scp_5	indicp_5	1		2.47086	9.83207e-08	'** significant **'
0	cpcost	rdkit	scp_5	indicp_5	1		3.30153	1.09704e-06	'** significant **'
1	cpcost	rdkit	scp_5	indscp_5	1		2.16108	4.89872e-08	'** significant **'
0	cpcost	rdkit	scp_5	indscp_5	1		2.56178	1.83935e-06	'** significant **'
1	cpcost	rdkit	indicp_5	scp_5		1	-2.47086	9.83207e-08	'** significant **'
0	cpcost	rdkit	indicp_5	scp_5		1	-3.30153	1.09704e-06	'** significant **'
1	cpcost	rdkit	indicp_5	indscp_5			-0.30978	0.194201
0	cpcost	rdkit	indicp_5	indscp_5			-0.739753	0.018124
1	cpcost	rdkit	indscp_5	scp_5		1	-2.16108	4.89872e-08	'** significant **'
0	cpcost	rdkit	indscp_5	scp_5		1	-2.56178	1.83935e-06	'** significant **'
1	cpcost	rdkit	indscp_5	indicp_5			0.30978	0.194201
0	cpcost	rdkit	indscp_5	indicp_5			0.739753	0.018124
1	htsfp10	mfps	scp_5	indicp_5	1		2.01509	1.75694e-09	'** significant **'
0	htsfp10	mfps	scp_5	indicp_5	1		1.92562	1.38311e-09	'** significant **'
1	htsfp10	mfps	scp_5	indscp_5	1		2.03087	2.10023e-09	'** significant **'
0	htsfp10	mfps	scp_5	indscp_5	1		2.03682	2.66108e-09	'** significant **'
1	htsfp10	mfps	indicp_5	scp_5		1	-2.01509	1.75694e-09	'** significant **'
0	htsfp10	mfps	indicp_5	scp_5		1	-1.92562	1.38311e-09	'** significant **'
1	htsfp10	mfps	indicp_5	indscp_5			0.0157872	0.746402
0	htsfp10	mfps	indicp_5	indscp_5			0.111201	0.739106
1	htsfp10	mfps	indscp_5	scp_5		1	-2.03087	2.10023e-09	'** significant **'
0	htsfp10	mfps	indscp_5	scp_5		1	-2.03682	2.66108e-09	'** significant **'
1	htsfp10	mfps	indscp_5	indicp_5			-0.0157872	0.746402
0	htsfp10	mfps	indscp_5	indicp_5			-0.111201	0.739106
1	htsfp10	rdkit	scp_5	indicp_5	1		1.12901	2.60453e-07	'** significant **'
0	htsfp10	rdkit	scp_5	indicp_5	1		1.28844	9.13598e-08	'** significant **'
1	htsfp10	rdkit	scp_5	indscp_5	1		1.58559	9.5308e-09	'** significant **'
0	htsfp10	rdkit	scp_5	indscp_5	1		1.71518	1.19624e-08	'** significant **'
1	htsfp10	rdkit	indicp_5	scp_5		1	-1.12901	2.60453e-07	'** significant **'
0	htsfp10	rdkit	indicp_5	scp_5		1	-1.28844	9.13598e-08	'** significant **'
1	htsfp10	rdkit	indicp_5	indscp_5	1		0.456582	0.0125825	'** significant **'
0	htsfp10	rdkit	indicp_5	indscp_5	1		0.426738	0.00551478	'** significant **'
1	htsfp10	rdkit	indscp_5	scp_5		1	-1.58559	9.5308e-09	'** significant **'
0	htsfp10	rdkit	indscp_5	scp_5		1	-1.71518	1.19624e-08	'** significant **'
1	htsfp10	rdkit	indscp_5	indicp_5		1	-0.456582	0.0125825	'** significant **'
0	htsfp10	rdkit	indscp_5	indicp_5		1	-0.426738	0.00551478	'** significant **'

## Sheet: Set1_results
Endpoint	Method	Descriptor type	Signif. level	Validity active	Validity inactive	Efficiency active	Efficiency inactive	both active	none active	correct active	incorrect active	both inactive	none inactive	correct inactive	incorrect inactive
868	acp_10	mfps	0.1	0.906911	0.904734	0.598025	0.615296	285	0	358	66	14683	0	19848	3636
868	acp_10	mfps	0.15	0.858956	0.853958	0.732017	0.761993	190	0	419	100	9084	0	23509	5574
868	acp_10	mfps	0.2	0.813822	0.801949	0.863188	0.881468	97	0	480	132	4524	0	26084	7559
868	acp_10	mfps	0.25	0.765867	0.750465	0.984485	0.985825	11	0	532	166	541	0	28102	9524
868	acp_10	mfps	0.3	0.708039	0.698771	0.901269	0.917442	1	69	501	138	2	3149	26668	8348
868	icp_1	mfps	0.1	0.916784	0.898735	0.578279	0.60065	299	0	351	59	15242	0	19060	3865
868	icp_1	mfps	0.15	0.846262	0.847041	0.765867	0.7605	166	0	434	109	9141	0	23188	5838
868	icp_1	mfps	0.2	0.816643	0.795687	0.868829	0.880237	93	0	486	130	4571	0	25798	7798
868	icp_1	mfps	0.25	0.768688	0.74381	0.978843	0.980454	15	0	530	164	746	0	27643	9778
868	icp_1	mfps	0.3	0.723554	0.693924	0.916784	0.928367	0	59	513	137	0	2734	26485	8948
868	rscp_10	mfps	0.1	0.891396	0.902691	0.602257	0.637697	282	0	350	77	13828	0	20625	3714
868	rscp_10	mfps	0.15	0.847673	0.851809	0.757405	0.77512	172	0	429	108	8583	0	23928	5656
868	rscp_10	mfps	0.2	0.801128	0.799041	0.888575	0.892551	79	0	489	141	4101	0	26396	7670
868	rscp_10	mfps	0.25	0.753173	0.747321	1	0.99924	0	0	534	175	29	0	28494	9644
868	rscp_10	mfps	0.3	0.702398	0.695889	0.905501	0.907617	0	67	498	144	0	3526	26560	8081
868	scp_10	mfps	0.1	0.905501	0.898577	0.434415	0.589095	401	0	241	67	15683	0	18613	3871
868	scp_10	mfps	0.15	0.854725	0.849032	0.605078	0.751225	280	0	326	103	9495	0	22910	5762
868	scp_10	mfps	0.2	0.818054	0.799172	0.770099	0.854848	163	0	417	129	5540	0	24962	7665
868	scp_10	mfps	0.25	0.763047	0.746587	0.913963	0.954647	61	0	480	168	1731	0	26764	9672
868	scp_10	mfps	0.3	0.692525	0.695103	0.919605	0.955276	0	57	491	161	0	1707	26530	9930
1460	acp_10	mfps	0.1	0.915966	0.909567	0.752101	0.760554	59	0	159	20	2195	0	6143	829
1460	acp_10	mfps	0.15	0.836134	0.862441	0.903361	0.903349	23	0	176	39	886	0	7020	1261
1460	acp_10	mfps	0.2	0.768908	0.811607	0.97479	0.978074	1	5	182	50	0	201	7440	1526
1460	acp_10	mfps	0.25	0.731092	0.762409	0.886555	0.883931	0	27	174	37	0	1064	6989	1114
1460	acp_10	mfps	0.3	0.676471	0.709392	0.785714	0.798953	0	51	161	26	0	1843	6503	821
1460	icp_1	mfps	0.1	0.878151	0.90084	0.798319	0.760881	48	0	161	29	2192	0	6066	909
1460	icp_1	mfps	0.15	0.831933	0.852296	0.907563	0.926694	22	0	176	40	672	0	7141	1354
1460	icp_1	mfps	0.2	0.764706	0.799825	0.962185	0.963238	0	9	182	47	0	337	7332	1498
1460	icp_1	mfps	0.25	0.693277	0.751391	0.848739	0.86375	0	36	165	37	0	1249	6888	1030
1460	icp_1	mfps	0.3	0.651261	0.699793	0.789916	0.781499	0	50	155	33	0	2003	6415	749
1460	rscp_10	mfps	0.1	0.920168	0.898876	0.760504	0.719647	57	0	162	19	2570	0	5670	927
1460	rscp_10	mfps	0.15	0.840336	0.85066	0.907563	0.908585	22	0	178	38	838	0	6960	1369
1460	rscp_10	mfps	0.2	0.777311	0.795026	0.978992	0.968801	0	5	185	48	0	286	7288	1593
1460	rscp_10	mfps	0.25	0.722689	0.747136	0.87395	0.867459	0	30	172	36	0	1215	6849	1103
1460	rscp_10	mfps	0.3	0.638655	0.696738	0.752101	0.778117	0	59	152	27	0	2034	6387	746
1460	scp_10	mfps	0.1	0.92437	0.904003	0.542017	0.640777	109	0	111	18	3293	0	4994	880
1460	scp_10	mfps	0.15	0.865546	0.859169	0.747899	0.768299	60	0	146	32	2124	0	5752	1291
1460	scp_10	mfps	0.2	0.815126	0.806807	0.890756	0.887422	26	0	168	44	1032	0	6364	1771
1460	scp_10	mfps	0.25	0.773109	0.757282	0.995798	0.992146	1	0	183	54	72	0	6870	2225
1460	scp_10	mfps	0.3	0.735294	0.710374	0.928571	0.927566	0	17	175	46	0	664	6512	1991
2314	acp_10	mfps	0.1	0.906508	0.903172	0.545934	0.556872	3356	0	3344	691	22896	0	23770	5003
2314	acp_10	mfps	0.15	0.855094	0.852987	0.708429	0.710736	2155	0	4165	1071	14946	0	29127	7596
2314	acp_10	mfps	0.2	0.806657	0.802512	0.841158	0.843097	1174	0	4788	1429	8107	0	33358	10204
2314	acp_10	mfps	0.25	0.756461	0.754843	0.951698	0.953299	357	0	5234	1800	2413	0	36589	12667
2314	acp_10	mfps	0.3	0.703017	0.705162	0.94358	0.945693	0	417	5196	1778	0	2806	36435	12428
2314	icp_1	mfps	0.1	0.90759	0.902766	0.544311	0.549827	3368	0	3340	683	23260	0	23385	5024
2314	icp_1	mfps	0.15	0.855771	0.8514	0.704641	0.709207	2183	0	4142	1066	15025	0	28966	7678
2314	icp_1	mfps	0.2	0.80571	0.800306	0.839535	0.843988	1186	0	4769	1436	8061	0	33290	10318
2314	icp_1	mfps	0.25	0.752537	0.751321	0.955486	0.957305	329	0	5233	1829	2206	0	36614	12849
2314	icp_1	mfps	0.3	0.702476	0.702801	0.945204	0.945886	0	405	5192	1794	0	2796	36313	12560
2314	rscp_10	mfps	0.1	0.907996	0.902417	0.552158	0.552052	3310	0	3401	680	23145	0	23482	5042
2314	rscp_10	mfps	0.15	0.858477	0.852329	0.712353	0.706052	2126	0	4219	1046	15188	0	28851	7630
2314	rscp_10	mfps	0.2	0.815316	0.801699	0.834934	0.836536	1220	0	4806	1365	8446	0	32977	10246
2314	rscp_10	mfps	0.25	0.763361	0.75343	0.946557	0.94817	395	0	5247	1749	2678	0	36251	12740
2314	rscp_10	mfps	0.3	0.70897	0.703942	0.946692	0.949486	0	394	5240	1757	0	2610	36372	12687
2314	scp_10	mfps	0.1	0.907861	0.901469	0.542281	0.546266	3383	0	3327	681	23444	0	23134	5091
2314	scp_10	mfps	0.15	0.857124	0.850665	0.709106	0.711897	2150	0	4185	1056	14886	0	29067	7716
2314	scp_10	mfps	0.2	0.806251	0.799957	0.841429	0.84393	1172	0	4787	1432	8064	0	33269	10336
2314	scp_10	mfps	0.25	0.752131	0.75256	0.954539	0.957266	336	0	5223	1832	2208	0	36676	12785
2314	scp_10	mfps	0.3	0.703152	0.702665	0.946286	0.945886	0	397	5197	1797	0	2796	36306	12567
2551	acp_10	mfps	0.1	0.894768	0.900867	0.761575	0.659432	793	0	2183	350	17246	0	28373	5020
2551	acp_10	mfps	0.15	0.842153	0.852604	0.875526	0.829756	414	0	2387	525	8621	0	34554	7464
2551	acp_10	mfps	0.2	0.79104	0.803116	0.973542	0.965086	88	0	2543	695	1768	0	38901	9970
2551	acp_10	mfps	0.25	0.738425	0.750844	0.933554	0.919588	0	221	2456	649	0	4072	38022	8545
2551	acp_10	mfps	0.3	0.691822	0.699639	0.857787	0.821896	0	473	2301	552	0	9019	35429	6191
2551	icp_1	mfps	0.1	0.897474	0.89984	0.762778	0.651474	789	0	2196	341	17649	0	27918	5072
2551	icp_1	mfps	0.15	0.854781	0.849602	0.870716	0.819329	430	0	2413	483	9149	0	33874	7616
2551	icp_1	mfps	0.2	0.80006	0.800865	0.966927	0.954383	110	0	2551	665	2310	0	38245	10084
2551	icp_1	mfps	0.25	0.743536	0.749363	0.939266	0.922747	0	202	2473	651	0	3912	37947	8780
2551	icp_1	mfps	0.3	0.69092	0.695571	0.857186	0.819882	0	475	2298	553	0	9121	35223	6295
2551	rscp_10	mfps	0.1	0.898677	0.898714	0.767288	0.651988	774	0	2215	337	17623	0	27887	5129
2551	rscp_10	mfps	0.15	0.846362	0.849977	0.881539	0.83102	394	0	2421	511	8557	0	34485	7597
2551	rscp_10	mfps	0.2	0.798857	0.7997	0.973241	0.969115	89	0	2568	669	1564	0	38932	10143
2551	rscp_10	mfps	0.25	0.746843	0.746539	0.936861	0.914651	0	210	2484	632	0	4322	37804	8513
2551	rscp_10	mfps	0.3	0.703247	0.695729	0.864702	0.823002	0	450	2339	537	0	8963	35231	6445
2551	scp_10	mfps	0.1	0.898677	0.89988	0.747444	0.649144	840	0	2149	337	17767	0	27802	5070
2551	scp_10	mfps	0.15	0.845761	0.851083	0.868611	0.821343	437	0	2376	513	9047	0	34051	7541
2551	scp_10	mfps	0.2	0.80006	0.799581	0.966627	0.958017	111	0	2550	665	2126	0	38364	10149
2551	scp_10	mfps	0.25	0.746542	0.74964	0.942874	0.930232	0	190	2483	653	0	3533	37961	9145
2551	scp_10	mfps	0.3	0.687613	0.697921	0.852977	0.82863	0	489	2287	550	0	8678	35342	6619
1030	acp_10	mfps	0.1	0.895696	0.904656	0.484134	0.412667	1642	0	1209	332	17119	0	9249	2779
1030	acp_10	mfps	0.15	0.845743	0.85453	0.622055	0.565822	1203	0	1489	491	12655	0	12252	4240
1030	acp_10	mfps	0.2	0.796418	0.806258	0.736412	0.700244	839	0	1696	648	8737	0	14763	5647
1030	acp_10	mfps	0.25	0.746151	0.75627	0.844172	0.825128	496	0	1879	808	5097	0	16946	7104
1030	acp_10	mfps	0.3	0.693999	0.70563	0.949419	0.940954	161	0	2048	974	1721	0	18846	8580
1030	icp_1	mfps	0.1	0.883443	0.901225	0.501414	0.429204	1587	0	1225	371	16637	0	9631	2879
1030	icp_1	mfps	0.15	0.83569	0.850619	0.633365	0.579888	1167	0	1493	523	12245	0	12548	4354
1030	icp_1	mfps	0.2	0.784794	0.801901	0.749921	0.708272	796	0	1702	685	8503	0	14870	5774
1030	icp_1	mfps	0.25	0.740182	0.750437	0.850141	0.834254	477	0	1879	827	4831	0	17042	7274
1030	icp_1	mfps	0.3	0.693371	0.699146	0.946591	0.948674	170	0	2037	976	1496	0	18882	8769
1030	rscp_10	mfps	0.1	0.897267	0.897622	0.503299	0.415274	1581	0	1275	327	17043	0	9120	2984
1030	rscp_10	mfps	0.15	0.850141	0.847188	0.618913	0.569218	1213	0	1493	477	12556	0	12137	4454
1030	rscp_10	mfps	0.2	0.800503	0.799396	0.738926	0.710673	831	0	1717	635	8433	0	14867	5847
1030	rscp_10	mfps	0.25	0.751492	0.749717	0.840088	0.829142	509	0	1883	791	4980	0	16872	7295
1030	rscp_10	mfps	0.3	0.703739	0.700518	0.934967	0.934436	207	0	2033	943	1911	0	18507	8729
1030	scp_10	mfps	0.1	0.894439	0.90047	0.478794	0.416201	1659	0	1188	336	17016	0	9230	2901
1030	scp_10	mfps	0.15	0.842287	0.84959	0.613572	0.571448	1230	0	1451	502	12491	0	12272	4384
1030	scp_10	mfps	0.2	0.791392	0.79696	0.740182	0.706831	827	0	1692	664	8545	0	14684	5918
1030	scp_10	mfps	0.25	0.73924	0.746217	0.840716	0.827186	507	0	1846	830	5037	0	16713	7397
1030	scp_10	mfps	0.3	0.691486	0.696435	0.938109	0.939308	197	0	2004	982	1769	0	18530	8848
1721	acp_10	mfps	0.1	0.894009	0.905106	0.797235	0.807415	44	0	150	23	11152	0	41260	5495
1721	acp_10	mfps	0.15	0.815668	0.856356	0.9447	0.948987	12	0	165	40	2954	0	46635	8318
1721	acp_10	mfps	0.2	0.760369	0.808141	0.953917	0.956586	0	10	165	42	3	2511	46794	8599
1721	acp_10	mfps	0.25	0.723502	0.758907	0.870968	0.868047	0	28	157	32	1	7640	43945	6321
1721	acp_10	mfps	0.3	0.663594	0.708101	0.769585	0.788799	0	50	144	23	1	12229	41003	4674
1721	icp_1	mfps	0.1	0.903226	0.897853	0.751152	0.788955	54	0	142	21	12221	0	39771	5915
1721	icp_1	mfps	0.15	0.834101	0.847756	0.917051	0.914725	18	0	163	36	4938	0	44153	8816
1721	icp_1	mfps	0.2	0.774194	0.799385	0.976959	0.972162	0	5	168	44	0	1612	46290	10005
1721	icp_1	mfps	0.25	0.682028	0.748096	0.829493	0.869774	0	37	148	32	0	7541	43320	7046
1721	icp_1	mfps	0.3	0.645161	0.696341	0.75576	0.78892	0	53	140	24	0	12223	40323	5361
1721	rscp_10	mfps	0.1	0.870968	0.897439	0.843318	0.811076	34	0	155	28	10940	0	41028	5939
1721	rscp_10	mfps	0.15	0.83871	0.849103	0.917051	0.933376	18	0	164	35	3858	0	45311	8738
1721	rscp_10	mfps	0.2	0.788018	0.800629	0.963134	0.969537	0	8	171	38	0	1764	46362	9781
1721	rscp_10	mfps	0.25	0.728111	0.751774	0.880184	0.882778	0	26	158	33	0	6788	43533	7586
1721	rscp_10	mfps	0.3	0.714286	0.700641	0.843318	0.80334	0	34	155	28	0	11388	40572	5947
1721	scp_10	mfps	0.1	0.889401	0.899425	0.672811	0.71171	71	0	122	24	16694	0	35389	5824
1721	scp_10	mfps	0.15	0.843318	0.848619	0.815668	0.838949	40	0	143	34	9326	0	39815	8766
1721	scp_10	mfps	0.2	0.774194	0.799644	0.981567	0.965065	4	0	164	49	2023	0	44282	11602
1721	scp_10	mfps	0.25	0.718894	0.749011	0.930876	0.926831	0	15	156	46	0	4237	43373	10297
1721	scp_10	mfps	0.3	0.658986	0.698707	0.815668	0.847618	0	40	143	34	0	8824	40460	8623
2326	acp_10	mfps	0.1	0.901408	0.906225	0.488263	0.308862	109	0	83	21	35915	0	11177	4873
2326	acp_10	mfps	0.15	0.840376	0.858809	0.633803	0.480112	78	0	101	34	27016	0	17612	7337
2326	acp_10	mfps	0.2	0.802817	0.811912	0.741784	0.636794	55	0	116	42	18874	0	23317	9774
2326	acp_10	mfps	0.25	0.746479	0.764649	0.840376	0.779525	34	0	125	54	11457	0	28278	12230
2326	acp_10	mfps	0.3	0.7277	0.715289	0.896714	0.898528	22	0	133	58	5273	0	31897	14795
2326	icp_1	mfps	0.1	0.915493	0.896373	0.441315	0.327759	119	0	76	18	34933	0	11647	5385
2326	icp_1	mfps	0.15	0.868545	0.846397	0.586854	0.460868	88	0	97	28	28016	0	15967	7982
2326	icp_1	mfps	0.2	0.830986	0.795131	0.694836	0.609968	65	0	112	36	20268	0	21051	10646
2326	icp_1	mfps	0.25	0.798122	0.746599	0.774648	0.730357	48	0	122	43	14012	0	24785	13168
2326	icp_1	mfps	0.3	0.746479	0.697065	0.868545	0.836909	28	0	131	54	8475	0	27748	15742
2326	rscp_10	mfps	0.1	0.906103	0.898893	0.492958	0.335014	108	0	85	20	34556	0	12155	5254
2326	rscp_10	mfps	0.15	0.849765	0.848937	0.657277	0.510767	73	0	108	32	25423	0	18692	7850
2326	rscp_10	mfps	0.2	0.807512	0.799173	0.769953	0.657327	49	0	123	41	17807	0	23722	10436
2326	rscp_10	mfps	0.25	0.769953	0.749351	0.86385	0.799981	29	0	135	49	10394	0	28546	13025
2326	rscp_10	mfps	0.3	0.723005	0.700106	0.953052	0.946618	10	0	144	59	2774	0	33607	15584
2326	scp_10	mfps	0.1	0.953052	0.897835	0.333333	0.260964	142	0	61	10	38404	0	8252	5309
2326	scp_10	mfps	0.15	0.882629	0.847667	0.502347	0.451265	106	0	82	25	28515	0	15534	7916
2326	scp_10	mfps	0.2	0.826291	0.79567	0.629108	0.58907	79	0	97	37	21354	0	19993	10618
2326	scp_10	mfps	0.25	0.760563	0.744578	0.784038	0.727894	46	0	116	51	14140	0	24552	13273
2326	scp_10	mfps	0.3	0.723005	0.695199	0.873239	0.842625	27	0	127	59	8178	0	27948	15839
2451	acp_10	mfps	0.1	0.915633	0.909929	0.583127	0.533099	168	0	201	34	25483	0	24180	4916
2451	acp_10	mfps	0.15	0.836228	0.860477	0.754342	0.710914	99	0	238	66	15778	0	31186	7615
2451	acp_10	mfps	0.2	0.774194	0.809505	0.873449	0.851866	51	0	261	91	8085	0	36097	10397
2451	acp_10	mfps	0.25	0.717122	0.757929	0.985112	0.970831	6	0	283	114	1592	0	39775	13212
2451	acp_10	mfps	0.3	0.679901	0.708203	0.942928	0.924458	0	23	274	106	2	4121	38651	11805
2451	icp_1	mfps	0.1	0.905707	0.901592	0.612903	0.555104	156	0	209	38	24282	0	24926	5371
2451	icp_1	mfps	0.15	0.82134	0.853057	0.776675	0.729603	90	0	241	72	14758	0	31801	8020
2451	icp_1	mfps	0.2	0.779156	0.80269	0.858561	0.847707	57	0	257	89	8312	0	35498	10769
2451	icp_1	mfps	0.25	0.724566	0.752212	0.985112	0.97292	6	0	286	111	1478	0	39577	13524
2451	icp_1	mfps	0.3	0.682382	0.7019	0.937965	0.922553	0	25	275	103	0	4227	38309	12043
2451	rscp_10	mfps	0.1	0.91067	0.900988	0.630273	0.488778	149	0	218	36	27902	0	21273	5404
2451	rscp_10	mfps	0.15	0.858561	0.851848	0.736973	0.633888	106	0	240	57	19982	0	26511	8086
2451	rscp_10	mfps	0.2	0.806452	0.802323	0.841191	0.772165	64	0	261	78	12435	0	31355	10789
2451	rscp_10	mfps	0.25	0.741935	0.751754	0.942928	0.926364	23	0	276	104	4019	0	37011	13549
2451	rscp_10	mfps	0.3	0.702233	0.702981	0.977667	0.965811	0	9	283	111	0	1866	38368	14345
2451	scp_10	mfps	0.1	0.856079	0.898881	0.590571	0.534308	165	0	180	58	25417	0	23643	5519
2451	scp_10	mfps	0.15	0.816377	0.848806	0.719603	0.685264	113	0	216	74	17178	0	29149	8252
2451	scp_10	mfps	0.2	0.761787	0.797614	0.846154	0.819894	62	0	245	96	9830	0	33703	11046
2451	scp_10	mfps	0.25	0.727047	0.747247	0.937965	0.93001	25	0	268	110	3820	0	36964	13795
2451	scp_10	mfps	0.3	0.667494	0.695121	0.957816	0.950402	0	17	269	117	0	2707	37939	13933
411	acp_10	mfps	0.1	0.897106	0.908194	0.758842	0.719724	75	0	204	32	3865	0	8659	1266
411	acp_10	mfps	0.15	0.842444	0.85736	0.884244	0.868455	36	0	226	49	1814	0	10009	1967
411	acp_10	mfps	0.2	0.803859	0.808484	0.983923	0.984917	5	0	245	61	205	3	10944	2638
411	acp_10	mfps	0.25	0.745981	0.759391	0.919614	0.92103	0	25	232	54	0	1089	10472	2229
411	acp_10	mfps	0.3	0.707395	0.704423	0.845659	0.825743	0	48	220	43	0	2403	9714	1673
411	icp_1	mfps	0.1	0.845659	0.905149	0.810289	0.757215	59	0	204	48	3348	0	9134	1308
411	icp_1	mfps	0.15	0.829582	0.854315	0.897106	0.892893	32	0	226	53	1477	0	10304	2009
411	icp_1	mfps	0.2	0.800643	0.805149	0.993569	0.987962	2	0	247	62	166	0	10937	2687
411	icp_1	mfps	0.25	0.762058	0.75359	0.938907	0.925888	0	19	237	55	0	1022	10392	2376
411	icp_1	mfps	0.3	0.697749	0.70203	0.855305	0.825598	0	45	217	49	0	2405	9681	1704
411	rscp_10	mfps	0.1	0.897106	0.898042	0.749196	0.704714	78	0	201	32	4072	0	8312	1406
411	rscp_10	mfps	0.15	0.85209	0.849964	0.861736	0.867948	43	0	222	46	1821	0	9900	2069
411	rscp_10	mfps	0.2	0.790997	0.809427	0.987138	0.981001	4	0	242	65	262	0	10900	2628
411	rscp_10	mfps	0.25	0.729904	0.752139	0.909968	0.908774	0	28	227	56	0	1258	10372	2160
411	rscp_10	mfps	0.3	0.688103	0.699782	0.829582	0.821537	0	53	214	44	0	2461	9650	1679
411	scp_10	mfps	0.1	0.848875	0.900218	0.675241	0.667803	101	0	163	47	4581	0	7833	1376
411	scp_10	mfps	0.15	0.790997	0.848731	0.826367	0.850181	54	0	192	65	2066	0	9638	2086
411	scp_10	mfps	0.2	0.765273	0.797462	0.938907	0.944815	19	0	219	73	761	0	10236	2793
411	scp_10	mfps	0.25	0.720257	0.743945	0.958199	0.958738	0	13	224	74	0	569	10259	2962
411	scp_10	mfps	0.3	0.691318	0.692676	0.897106	0.87926	0	32	215	64	0	1665	9552	2573
485290	acp_10	mfps	0.1	0.905759	0.907521	0.586387	0.397254	79	0	94	18	40742	0	20601	6251
485290	acp_10	mfps	0.15	0.86911	0.85981	0.685864	0.547253	60	0	106	25	30603	0	27515	9476
485290	acp_10	mfps	0.2	0.801047	0.811892	0.806283	0.692561	37	0	116	38	20781	0	34098	12715
485290	acp_10	mfps	0.25	0.764398	0.760615	0.874346	0.832973	24	0	122	45	11290	0	40123	16181
485290	acp_10	mfps	0.3	0.691099	0.71064	0.979058	0.969317	3	1	129	58	2031	43	46004	19516
485290	icp_1	mfps	0.1	0.921466	0.900139	0.539267	0.393289	88	0	88	15	41010	0	19834	6750
485290	icp_1	mfps	0.15	0.879581	0.850001	0.649215	0.539086	67	0	101	23	31155	0	26300	10139
485290	icp_1	mfps	0.2	0.816754	0.800278	0.774869	0.666509	43	0	113	35	22542	0	31552	13500
485290	icp_1	mfps	0.25	0.774869	0.748454	0.874346	0.819629	24	0	124	43	12192	0	38399	17003
485290	icp_1	mfps	0.3	0.748691	0.699559	0.931937	0.936636	13	0	130	48	4283	0	43003	20308
485290	rscp_10	mfps	0.1	0.926702	0.897964	0.586387	0.41372	79	0	98	14	39629	0	21068	6897
485290	rscp_10	mfps	0.15	0.848168	0.84901	0.696335	0.600408	58	0	104	29	27010	0	30378	10206
485290	rscp_10	mfps	0.2	0.806283	0.795514	0.801047	0.715389	38	0	116	37	19238	0	34534	13822
485290	rscp_10	mfps	0.25	0.774869	0.747478	0.86911	0.846333	25	0	123	43	10387	0	40138	17069
485290	rscp_10	mfps	0.3	0.717277	0.697665	0.963351	0.973563	7	0	130	54	1787	0	45371	20436
485290	scp_10	mfps	0.1	0.895288	0.901397	0.418848	0.365284	111	0	60	20	42903	0	18026	6665
485290	scp_10	mfps	0.15	0.863874	0.851244	0.544503	0.490473	87	0	78	26	34441	0	23098	10055
485290	scp_10	mfps	0.2	0.816754	0.800426	0.685864	0.604891	60	0	96	35	26707	0	27397	13490
485290	scp_10	mfps	0.25	0.78534	0.753395	0.780105	0.717993	42	0	108	41	19062	0	31863	16669
485290	scp_10	mfps	0.3	0.73822	0.700891	0.86911	0.831242	25	0	116	50	11407	0	35969	20218
485314	acp_10	mfps	0.1	0.878619	0.903183	0.660356	0.589203	305	0	484	109	25683	0	30784	6053
485314	acp_10	mfps	0.15	0.846325	0.853247	0.799555	0.744786	180	0	580	138	15956	0	37389	9175
485314	acp_10	mfps	0.2	0.796214	0.803263	0.915367	0.886084	76	0	639	183	7122	0	43098	12300
485314	acp_10	mfps	0.25	0.752784	0.752287	0.993318	0.992786	2	4	674	218	69	382	46964	15105
485314	acp_10	mfps	0.3	0.709354	0.702063	0.922049	0.898225	0	70	637	191	0	6363	43893	12264
485314	icp_1	mfps	0.1	0.876392	0.899408	0.687082	0.610541	281	0	506	111	24349	0	31882	6289
485314	icp_1	mfps	0.15	0.842984	0.848544	0.802895	0.747297	177	0	580	141	15799	0	37252	9469
485314	icp_1	mfps	0.2	0.797327	0.79848	0.917595	0.88103	74	0	642	182	7438	0	42483	12599
485314	icp_1	mfps	0.25	0.74833	0.746353	0.992205	0.991939	0	7	672	219	0	504	46662	15354
485314	icp_1	mfps	0.3	0.719376	0.694386	0.934298	0.901488	0	59	646	193	0	6159	43413	12948
485314	rscp_10	mfps	0.1	0.879733	0.898241	0.678174	0.618986	289	0	501	108	23821	0	32337	6362
485314	rscp_10	mfps	0.15	0.836303	0.847265	0.801782	0.758909	178	0	573	147	15073	0	37898	9549
485314	rscp_10	mfps	0.2	0.800668	0.798257	0.902004	0.88047	88	0	631	179	7473	0	42434	12613
485314	rscp_10	mfps	0.25	0.74833	0.748752	0.995546	0.995633	0	4	672	222	0	273	46812	15435
485314	rscp_10	mfps	0.3	0.691537	0.696881	0.908686	0.891683	0	82	621	195	0	6772	43569	12179
485314	scp_10	mfps	0.1	0.891982	0.89928	0.625835	0.576056	336	0	465	97	26505	0	29718	6297
485314	scp_10	mfps	0.15	0.845212	0.848672	0.770601	0.736372	206	0	553	139	16482	0	36577	9461
485314	scp_10	mfps	0.2	0.799555	0.799616	0.877506	0.858829	110	0	608	180	8826	0	41166	12528
485314	scp_10	mfps	0.25	0.73608	0.75144	0.993318	0.989635	6	0	655	237	648	0	46332	15540
485314	scp_10	mfps	0.3	0.671492	0.699184	0.899777	0.89509	0	90	603	205	0	6559	43713	12248
504444	acp_10	mfps	0.1	0.902093	0.905684	0.530722	0.503732	695	0	641	145	28124	0	23202	5345
504444	acp_10	mfps	0.15	0.846725	0.855429	0.680621	0.648762	473	0	781	227	19905	0	28573	8193
504444	acp_10	mfps	0.2	0.803511	0.805262	0.798109	0.776058	299	0	891	291	12691	0	32944	11036
504444	acp_10	mfps	0.25	0.750169	0.755219	0.907495	0.888073	137	0	974	370	6343	0	36456	13872
504444	acp_10	mfps	0.3	0.713032	0.705546	0.993248	0.99303	10	0	1046	425	383	12	39601	16675
504444	icp_1	mfps	0.1	0.90682	0.899984	0.525996	0.498703	702	0	641	138	28409	0	22594	5668
504444	icp_1	mfps	0.15	0.853477	0.850911	0.672519	0.643168	485	0	779	217	20222	0	28000	8449
504444	icp_1	mfps	0.2	0.798109	0.801539	0.802836	0.784722	292	0	890	299	12200	0	33224	11247
504444	icp_1	mfps	0.25	0.750844	0.750719	0.907495	0.898237	137	0	975	369	5767	0	36777	14127
504444	icp_1	mfps	0.3	0.700878	0.703834	0.991897	0.993489	0	12	1038	431	0	369	39887	16415
504444	rscp_10	mfps	0.1	0.895341	0.900108	0.563808	0.510914	646	0	680	155	27717	0	23293	5661
504444	rscp_10	mfps	0.15	0.837947	0.847965	0.699527	0.665631	445	0	796	240	18949	0	29106	8616
504444	rscp_10	mfps	0.2	0.796084	0.799386	0.815665	0.783505	273	0	906	302	12269	0	33033	11369
504444	rscp_10	mfps	0.25	0.749494	0.749378	0.917623	0.903319	122	0	988	371	5479	0	36989	14203
504444	rscp_10	mfps	0.3	0.70628	0.700852	0.993923	0.992324	0	9	1046	426	0	435	39718	16518
504444	scp_10	mfps	0.1	0.893991	0.89859	0.46185	0.507755	797	0	527	157	27896	0	23028	5747
504444	scp_10	mfps	0.15	0.855503	0.848706	0.619176	0.633604	564	0	703	214	20764	0	27333	8574
504444	scp_10	mfps	0.2	0.823768	0.798945	0.73869	0.754354	387	0	833	261	13921	0	31356	11394
504444	scp_10	mfps	0.25	0.775152	0.749343	0.874409	0.864922	186	0	962	333	7655	0	34811	14205
504444	scp_10	mfps	0.3	0.727211	0.699441	0.979743	0.972684	30	0	1047	404	1548	0	38090	17033
868	acp_10	rdkit	0.1	0.899859	0.901355	0.671368	0.712946	233	0	405	71	10956	0	23446	3765
868	acp_10	rdkit	0.15	0.8378	0.852255	0.823695	0.83656	125	0	469	115	6238	0	26290	5639
868	acp_10	rdkit	0.2	0.795487	0.802762	0.933709	0.941337	47	0	517	145	2239	0	28400	7528
868	acp_10	rdkit	0.25	0.74189	0.752247	0.953456	0.958158	0	33	526	150	0	1597	28711	7859
868	acp_10	rdkit	0.3	0.695346	0.701732	0.861777	0.871905	0	98	493	118	0	4889	26783	6495
868	icp_1	rdkit	0.1	0.930889	0.89732	0.650212	0.672178	248	0	412	49	12512	0	21736	3919
868	icp_1	rdkit	0.15	0.856135	0.848691	0.815233	0.816648	131	0	476	102	6998	0	25394	5775
868	icp_1	rdkit	0.2	0.802539	0.800194	0.939351	0.935939	43	0	526	140	2445	0	28096	7626
868	icp_1	rdkit	0.25	0.751763	0.748814	0.959097	0.966778	0	29	533	147	0	1268	28580	8319
868	icp_1	rdkit	0.3	0.722144	0.698562	0.891396	0.883329	0	77	512	120	0	4453	26662	7052
868	rscp_10	rdkit	0.1	0.898449	0.902036	0.657264	0.720177	243	0	394	72	10680	0	23748	3739
868	rscp_10	rdkit	0.15	0.832158	0.85215	0.825106	0.845547	124	0	466	119	5895	0	26629	5643
868	rscp_10	rdkit	0.2	0.799718	0.80284	0.932299	0.938848	48	0	519	142	2334	0	28308	7525
868	rscp_10	rdkit	0.25	0.744711	0.7496	0.953456	0.956088	0	33	528	148	0	1676	28610	7881
868	rscp_10	rdkit	0.3	0.684062	0.70202	0.854725	0.871119	0	103	485	121	0	4919	26794	6454
868	scp_10	rdkit	0.1	0.874471	0.901066	0.614951	0.713208	273	0	347	89	10946	0	23445	3776
868	scp_10	rdkit	0.15	0.822285	0.852019	0.799718	0.834176	142	0	441	126	6329	0	26190	5648
868	scp_10	rdkit	0.2	0.785614	0.801504	0.923836	0.935939	54	0	503	152	2445	0	28146	7576
868	scp_10	rdkit	0.25	0.733427	0.750334	0.960508	0.964341	0	28	520	161	0	1361	28638	8168
868	scp_10	rdkit	0.3	0.674189	0.698116	0.856135	0.879818	0	102	478	129	0	4587	26645	6935
1460	acp_10	rdkit	0.1	0.869748	0.905422	0.857143	0.814443	34	0	173	31	1701	0	6599	867
1460	acp_10	rdkit	0.15	0.848739	0.854587	0.957983	0.937711	10	0	192	36	571	0	7263	1333
1460	acp_10	rdkit	0.2	0.810924	0.806916	0.966387	0.962038	0	8	193	37	0	348	7397	1422
1460	acp_10	rdkit	0.25	0.760504	0.754991	0.894958	0.879023	0	25	181	32	0	1109	6921	1137
1460	acp_10	rdkit	0.3	0.743697	0.707538	0.865546	0.801898	0	32	177	29	0	1816	6486	865
1460	icp_1	rdkit	0.1	0.894958	0.894731	0.815126	0.795026	44	0	169	25	1879	0	6323	965
1460	icp_1	rdkit	0.15	0.836134	0.846624	0.957983	0.926148	10	0	189	39	677	0	7084	1406
1460	icp_1	rdkit	0.2	0.806723	0.796662	0.995798	0.972619	0	1	192	45	0	251	7303	1613
1460	icp_1	rdkit	0.25	0.760504	0.750955	0.907563	0.886986	0	22	181	35	0	1036	6884	1247
1460	icp_1	rdkit	0.3	0.705882	0.697393	0.810924	0.797535	0	45	168	25	0	1856	6393	918
1460	rscp_10	rdkit	0.1	0.878151	0.893313	0.861345	0.816625	33	0	176	29	1681	0	6508	978
1460	rscp_10	rdkit	0.15	0.836134	0.84466	0.966387	0.950802	8	0	191	39	451	0	7292	1424
1460	rscp_10	rdkit	0.2	0.798319	0.792408	0.962185	0.94502	0	9	190	39	0	504	7264	1399
1460	rscp_10	rdkit	0.25	0.773109	0.742991	0.911765	0.86735	0	21	184	33	0	1216	6811	1140
1460	rscp_10	rdkit	0.3	0.731092	0.693902	0.840336	0.796444	0	38	174	26	0	1866	6361	940
1460	scp_10	rdkit	0.1	0.886555	0.895713	0.689076	0.7611	74	0	137	27	2190	0	6021	956
1460	scp_10	rdkit	0.15	0.831933	0.842588	0.894958	0.876186	25	0	173	40	1135	0	6589	1443
1460	scp_10	rdkit	0.2	0.798319	0.794807	0.970588	0.968256	7	0	183	48	291	0	6995	1881
1460	scp_10	rdkit	0.25	0.768908	0.748336	0.953782	0.955493	0	11	183	44	0	408	6860	1899
1460	scp_10	rdkit	0.3	0.752101	0.70132	0.920168	0.879459	0	19	179	40	0	1105	6429	1633
2314	acp_10	rdkit	0.1	0.900961	0.90354	0.573265	0.55753	3154	0	3505	732	22862	0	23823	4984
2314	acp_10	rdkit	0.15	0.851712	0.855058	0.720336	0.711045	2067	0	4228	1096	14930	0	29250	7489
2314	acp_10	rdkit	0.2	0.802598	0.806828	0.844405	0.840078	1150	0	4782	1459	8263	0	33425	9981
2314	acp_10	rdkit	0.25	0.752807	0.755947	0.955757	0.957286	327	0	5237	1827	2207	0	36852	12610
2314	acp_10	rdkit	0.3	0.703964	0.709071	0.947098	0.94726	0	391	5203	1797	0	2725	36637	12307
2314	icp_1	rdkit	0.1	0.902178	0.903346	0.570694	0.553852	3173	0	3495	723	23052	0	23623	4994
2314	icp_1	rdkit	0.15	0.850088	0.854845	0.721147	0.716213	2061	0	4222	1108	14663	0	29506	7500
2314	icp_1	rdkit	0.2	0.801921	0.807989	0.844676	0.841162	1148	0	4779	1464	8207	0	33541	9921
2314	icp_1	rdkit	0.25	0.750778	0.75585	0.958734	0.959763	305	0	5244	1842	2079	0	36975	12615
2314	icp_1	rdkit	0.3	0.700852	0.708955	0.942498	0.946196	0	425	5180	1786	0	2780	36631	12258
2314	rscp_10	rdkit	0.1	0.89839	0.904004	0.573806	0.564807	3150	0	3490	751	22486	0	24223	4960
2314	rscp_10	rdkit	0.15	0.847788	0.857187	0.722365	0.714858	2052	0	4214	1125	14733	0	29557	7379
2314	rscp_10	rdkit	0.2	0.798809	0.808086	0.845082	0.841839	1145	0	4759	1487	8172	0	33581	9916
2314	rscp_10	rdkit	0.25	0.754566	0.756469	0.95021	0.952621	368	0	5209	1814	2448	0	36638	12583
2314	rscp_10	rdkit	0.3	0.702476	0.707794	0.946963	0.949583	0	392	5192	1807	0	2605	36571	12493
2314	scp_10	rdkit	0.1	0.901502	0.900714	0.577865	0.554201	3120	0	3543	728	23034	0	23505	5130
2314	scp_10	rdkit	0.15	0.854012	0.851033	0.714112	0.711471	2113	0	4199	1079	14908	0	29064	7697
2314	scp_10	rdkit	0.2	0.802192	0.804699	0.842511	0.840833	1164	0	4765	1462	8224	0	33354	10091
2314	scp_10	rdkit	0.25	0.754566	0.754185	0.949669	0.951654	372	0	5205	1814	2498	0	36470	12701
2314	scp_10	rdkit	0.3	0.703017	0.705994	0.949127	0.950957	0	376	5196	1819	0	2534	36478	12657
2551	acp_10	rdkit	0.1	0.898677	0.900255	0.738124	0.658722	871	0	2118	337	17282	0	28306	5051
2551	acp_10	rdkit	0.15	0.845159	0.851774	0.857787	0.828097	473	0	2338	515	8705	0	34428	7506
2551	acp_10	rdkit	0.2	0.785027	0.802405	0.974744	0.964	84	0	2527	715	1823	0	38810	10006
2551	acp_10	rdkit	0.25	0.73632	0.753174	0.938665	0.92563	0	204	2449	673	0	3766	38140	8733
2551	acp_10	rdkit	0.3	0.67258	0.702423	0.840649	0.82942	0	530	2237	559	0	8638	35570	6431
2551	icp_1	rdkit	0.1	0.9092	0.900452	0.728503	0.639843	903	0	2121	302	18238	0	27360	5041
2551	icp_1	rdkit	0.15	0.851173	0.850234	0.852676	0.813859	490	0	2341	495	9426	0	33629	7584
2551	icp_1	rdkit	0.2	0.798857	0.801477	0.958208	0.952645	139	0	2518	669	2398	0	38188	10053
2551	icp_1	rdkit	0.25	0.740229	0.753352	0.939868	0.936966	0	200	2462	664	0	3192	38149	9298
2551	icp_1	rdkit	0.3	0.690619	0.70191	0.861395	0.838662	0	461	2297	568	0	8170	35544	6925
2551	rscp_10	rdkit	0.1	0.89988	0.899761	0.735719	0.656431	879	0	2114	333	17398	0	28165	5076
2551	rscp_10	rdkit	0.15	0.841551	0.849306	0.867408	0.833942	441	0	2358	527	8409	0	34599	7631
2551	rscp_10	rdkit	0.2	0.79104	0.801438	0.96813	0.96169	106	0	2525	695	1940	0	38644	10055
2551	rscp_10	rdkit	0.25	0.739327	0.751239	0.937462	0.930291	0	208	2459	659	0	3530	38042	9067
2551	rscp_10	rdkit	0.3	0.6819	0.700271	0.849669	0.831632	0	500	2268	558	0	8526	35461	6652
2551	scp_10	rdkit	0.1	0.899278	0.900097	0.721587	0.664488	926	0	2065	335	16990	0	28590	5059
2551	scp_10	rdkit	0.15	0.848166	0.851676	0.840349	0.817552	531	0	2290	505	9239	0	33889	7511
2551	scp_10	rdkit	0.2	0.791942	0.800727	0.959411	0.954245	135	0	2499	692	2317	0	38231	10091
2551	scp_10	rdkit	0.25	0.729104	0.751476	0.935959	0.932838	0	213	2425	688	0	3401	38054	9184
2551	scp_10	rdkit	0.3	0.680698	0.701692	0.856284	0.841249	0	478	2264	584	0	8039	35533	7067
1030	acp_10	rdkit	0.1	0.903864	0.901842	0.429783	0.426768	1815	0	1062	306	16708	0	9578	2861
1030	acp_10	rdkit	0.15	0.857681	0.851957	0.567075	0.562185	1378	0	1352	453	12761	0	12071	4315
1030	acp_10	rdkit	0.2	0.809928	0.802278	0.693685	0.689436	975	0	1603	605	9052	0	14332	5763
1030	acp_10	rdkit	0.25	0.758718	0.751432	0.81087	0.805778	602	0	1813	768	5661	0	16241	7245
1030	acp_10	rdkit	0.3	0.707194	0.69894	0.912347	0.918791	279	0	1972	932	2367	0	18005	8775
1030	icp_1	rdkit	0.1	0.908263	0.896971	0.436695	0.414966	1793	0	1098	292	17052	0	9092	3003
1030	icp_1	rdkit	0.15	0.85831	0.845644	0.5765	0.556421	1348	0	1384	451	12929	0	11719	4499
1030	icp_1	rdkit	0.2	0.814954	0.798333	0.692114	0.679796	980	0	1614	589	9333	0	13936	5878
1030	icp_1	rdkit	0.25	0.767515	0.749374	0.803016	0.785981	627	0	1816	740	6238	0	15604	7305
1030	icp_1	rdkit	0.3	0.711907	0.69918	0.910148	0.904999	286	0	1980	917	2769	0	17610	8768
1030	rscp_10	rdkit	0.1	0.898523	0.895255	0.448633	0.438021	1755	0	1105	323	16380	0	9714	3053
1030	rscp_10	rdkit	0.15	0.857681	0.847669	0.578071	0.573747	1343	0	1387	453	12424	0	12283	4440
1030	rscp_10	rdkit	0.2	0.801759	0.798367	0.706566	0.701685	934	0	1618	631	8695	0	14575	5877
1030	rscp_10	rdkit	0.25	0.757462	0.74632	0.820295	0.81758	572	0	1839	772	5317	0	16436	7394
1030	rscp_10	rdkit	0.3	0.709708	0.697053	0.915174	0.923388	270	0	1989	924	2233	0	18084	8830
1030	scp_10	rdkit	0.1	0.907634	0.897211	0.418473	0.415823	1851	0	1038	294	17027	0	9124	2996
1030	scp_10	rdkit	0.15	0.862708	0.848595	0.558907	0.541771	1404	0	1342	437	13356	0	11378	4413
1030	scp_10	rdkit	0.2	0.815583	0.797509	0.681747	0.665214	1013	0	1583	587	9758	0	13487	5902
1030	scp_10	rdkit	0.25	0.765002	0.74608	0.801445	0.785981	632	0	1803	748	6238	0	15508	7401
1030	scp_10	rdkit	0.3	0.721332	0.698288	0.895382	0.89251	333	0	1963	887	3133	0	17220	8794
1721	acp_10	rdkit	0.1	0.83871	0.903172	0.884793	0.818398	25	0	157	35	10516	0	41784	5607
1721	acp_10	rdkit	0.15	0.797235	0.85418	0.958525	0.949108	9	0	164	44	2947	0	46516	8444
1721	acp_10	rdkit	0.2	0.75576	0.802407	0.958525	0.939213	0	9	164	44	0	3520	46465	7922
1721	acp_10	rdkit	0.25	0.737327	0.75288	0.907834	0.854076	0	20	160	37	0	8450	43597	5860
1721	acp_10	rdkit	0.3	0.64977	0.702661	0.792627	0.775295	0	45	141	31	0	13012	40689	4206
1721	icp_1	rdkit	0.1	0.857143	0.898026	0.843318	0.793876	34	0	152	31	11936	0	40066	5905
1721	icp_1	rdkit	0.15	0.778802	0.848274	0.97235	0.950662	6	0	163	48	2857	0	46264	8786
1721	icp_1	rdkit	0.2	0.737327	0.797555	0.953917	0.945551	0	10	160	47	0	3153	46184	8570
1721	icp_1	rdkit	0.25	0.695853	0.746991	0.875576	0.848291	0	27	151	39	0	8785	43256	5866
1721	icp_1	rdkit	0.3	0.631336	0.696531	0.778802	0.769251	0	48	137	32	0	13362	40334	4211
1721	rscp_10	rdkit	0.1	0.898618	0.898078	0.797235	0.745851	44	0	151	22	14717	0	37288	5902
1721	rscp_10	rdkit	0.15	0.81106	0.84817	0.949309	0.928247	11	0	165	41	4155	0	44960	8792
1721	rscp_10	rdkit	0.2	0.751152	0.798245	0.953917	0.944204	0	10	163	44	0	3231	46224	8452
1721	rscp_10	rdkit	0.25	0.705069	0.747215	0.880184	0.858445	0	26	153	38	0	8197	43269	6441
1721	rscp_10	rdkit	0.3	0.654378	0.700623	0.788018	0.78462	0	46	142	29	0	12472	40571	4864
1721	scp_10	rdkit	0.1	0.824885	0.898337	0.834101	0.823666	36	0	143	38	10211	0	41809	5887
1721	scp_10	rdkit	0.15	0.797235	0.849327	0.935484	0.926486	14	0	159	44	4257	0	44925	8725
1721	scp_10	rdkit	0.2	0.732719	0.799472	0.949309	0.948296	0	11	159	47	0	2994	46295	8618
1721	scp_10	rdkit	0.25	0.663594	0.748372	0.857143	0.852764	0	31	144	42	0	8526	43336	6045
1721	scp_10	rdkit	0.3	0.617512	0.698534	0.769585	0.786088	0	50	134	33	0	12387	40450	5070
2326	acp_10	rdkit	0.1	0.892019	0.907168	0.553991	0.337804	95	0	95	23	34411	0	12730	4824
2326	acp_10	rdkit	0.15	0.849765	0.859502	0.676056	0.510998	69	0	112	32	25411	0	19253	7301
2326	acp_10	rdkit	0.2	0.793427	0.810969	0.788732	0.661715	45	0	124	44	17579	0	24563	9823
2326	acp_10	rdkit	0.25	0.71831	0.758857	0.906103	0.804522	20	0	133	60	10158	0	29276	12531
2326	acp_10	rdkit	0.3	0.694836	0.707034	0.967136	0.938459	7	0	141	65	3198	0	33543	15224
2326	icp_1	rdkit	0.1	0.882629	0.899913	0.558685	0.428365	94	0	94	25	29705	0	17059	5201
2326	icp_1	rdkit	0.15	0.802817	0.851554	0.70892	0.636929	62	0	109	42	18867	0	25384	7714
2326	icp_1	rdkit	0.2	0.746479	0.800981	0.812207	0.761994	40	0	119	54	12368	0	29255	10342
2326	icp_1	rdkit	0.25	0.704225	0.750852	0.910798	0.880554	19	0	131	63	6207	0	32811	12947
2326	icp_1	rdkit	0.3	0.633803	0.698701	0.985915	0.98245	0	3	135	75	0	912	36308	14745
2326	rscp_10	rdkit	0.1	0.896714	0.900972	0.525822	0.351929	101	0	90	22	33677	0	13142	5146
2326	rscp_10	rdkit	0.15	0.826291	0.848744	0.694836	0.551544	65	0	111	37	23304	0	20801	7860
2326	rscp_10	rdkit	0.2	0.769953	0.798614	0.788732	0.69416	45	0	119	49	15893	0	25607	10465
2326	rscp_10	rdkit	0.25	0.713615	0.748792	0.882629	0.826499	25	0	127	61	9016	0	29895	13054
2326	rscp_10	rdkit	0.3	0.699531	0.696469	0.948357	0.934052	11	0	138	64	3427	0	32765	15773
2326	scp_10	rdkit	0.1	0.882629	0.898836	0.492958	0.33461	108	0	80	25	34577	0	12131	5257
2326	scp_10	rdkit	0.15	0.849765	0.849476	0.633803	0.489945	78	0	103	32	26505	0	17638	7822
2326	scp_10	rdkit	0.2	0.788732	0.799942	0.746479	0.640854	54	0	114	45	18663	0	22906	10396
2326	scp_10	rdkit	0.25	0.751174	0.74912	0.840376	0.759665	34	0	126	53	12489	0	26439	13037
2326	scp_10	rdkit	0.3	0.699531	0.697951	0.948357	0.921024	11	0	138	64	4104	0	32165	15696
2451	acp_10	rdkit	0.1	0.908189	0.91057	0.600496	0.570219	161	0	205	37	23457	0	26241	4881
2451	acp_10	rdkit	0.15	0.861042	0.861449	0.734491	0.72658	107	0	240	56	14923	0	32094	7562
2451	acp_10	rdkit	0.2	0.818859	0.811906	0.870968	0.851665	52	0	278	73	8096	0	36217	10266
2451	acp_10	rdkit	0.25	0.774194	0.760128	0.960298	0.96539	16	0	296	91	1889	0	39598	13092
2451	acp_10	rdkit	0.3	0.722084	0.710988	0.940447	0.933528	0	24	291	88	0	3628	38805	12146
2451	icp_1	rdkit	0.1	0.895782	0.902398	0.62531	0.586801	151	0	210	42	22552	0	26700	5327
2451	icp_1	rdkit	0.15	0.843672	0.852581	0.759305	0.73968	97	0	243	63	14208	0	32325	8046
2451	icp_1	rdkit	0.2	0.80397	0.80291	0.875931	0.872277	50	0	274	79	6971	0	36851	10757
2451	icp_1	rdkit	0.25	0.74938	0.751993	0.990074	0.987431	4	0	298	101	686	0	40357	13536
2451	icp_1	rdkit	0.3	0.692308	0.701992	0.905707	0.906228	0	38	279	86	0	5118	38314	11147
2451	rscp_10	rdkit	0.1	0.895782	0.902453	0.650124	0.648308	141	0	220	42	19195	0	30060	5324
2451	rscp_10	rdkit	0.15	0.833747	0.850693	0.791563	0.786108	84	0	252	67	11674	0	34756	8149
2451	rscp_10	rdkit	0.2	0.794045	0.802323	0.898263	0.886312	41	0	279	83	6205	0	37585	10789
2451	rscp_10	rdkit	0.25	0.751861	0.751205	1	0.998717	0	0	303	100	70	0	40930	13579
2451	rscp_10	rdkit	0.3	0.689826	0.702083	0.91067	0.896389	0	36	278	89	0	5655	38319	10605
2451	scp_10	rdkit	0.1	0.898263	0.903571	0.573201	0.555672	172	0	190	41	24251	0	25065	5263
2451	scp_10	rdkit	0.15	0.858561	0.85423	0.719603	0.706187	113	0	233	57	16036	0	30587	7956
2451	scp_10	rdkit	0.2	0.799007	0.806024	0.826303	0.826398	70	0	252	81	9475	0	34517	10587
2451	scp_10	rdkit	0.25	0.729529	0.757233	0.945409	0.937064	22	0	272	109	3435	0	37894	13250
2451	scp_10	rdkit	0.3	0.669975	0.706151	0.950372	0.942249	0	20	270	113	0	3152	38541	12886
411	acp_10	rdkit	0.1	0.877814	0.905874	0.745981	0.684336	79	0	194	38	4353	0	8139	1298
411	acp_10	rdkit	0.15	0.848875	0.854532	0.874598	0.854895	39	0	225	47	2001	0	9783	2006
411	acp_10	rdkit	0.2	0.800643	0.805294	0.987138	0.975127	4	0	245	62	343	0	10762	2685
411	acp_10	rdkit	0.25	0.768489	0.754967	0.954984	0.927411	0	14	239	58	0	1001	10411	2378
411	acp_10	rdkit	0.3	0.710611	0.704423	0.864952	0.84293	0	42	221	48	0	2166	9714	1910
411	icp_1	rdkit	0.1	0.884244	0.900798	0.729904	0.686584	84	0	191	36	4322	0	8100	1368
411	icp_1	rdkit	0.15	0.823151	0.850471	0.909968	0.888107	28	0	228	55	1543	0	10185	2062
411	icp_1	rdkit	0.2	0.77492	0.804569	1	0.99971	0	0	241	70	4	0	11091	2695
411	icp_1	rdkit	0.25	0.742765	0.750906	0.92926	0.916171	0	22	231	58	0	1156	10355	2279
411	icp_1	rdkit	0.3	0.70418	0.697897	0.845659	0.831835	0	48	219	44	0	2319	9624	1847
411	rscp_10	rdkit	0.1	0.881029	0.900508	0.762058	0.711095	74	0	200	37	3984	0	8434	1372
411	rscp_10	rdkit	0.15	0.829582	0.851922	0.900322	0.875852	31	0	227	53	1712	0	10036	2042
411	rscp_10	rdkit	0.2	0.794212	0.79884	1	0.992168	0	0	247	64	108	0	10908	2774
411	rscp_10	rdkit	0.25	0.752412	0.747063	0.932476	0.907759	0	21	234	56	0	1272	10302	2216
411	rscp_10	rdkit	0.3	0.678457	0.696664	0.839228	0.813923	0	50	211	50	0	2566	9607	1617
411	scp_10	rdkit	0.1	0.868167	0.903916	0.707395	0.66657	91	0	179	41	4598	0	7867	1325
411	scp_10	rdkit	0.15	0.842444	0.854532	0.829582	0.831255	53	0	209	49	2327	0	9457	2006
411	scp_10	rdkit	0.2	0.78135	0.800363	0.96463	0.951994	11	0	232	68	662	0	10375	2753
411	scp_10	rdkit	0.25	0.73955	0.748223	0.954984	0.938724	0	14	230	67	0	845	10318	2627
411	scp_10	rdkit	0.3	0.691318	0.695577	0.848875	0.851124	0	47	215	49	0	2053	9592	2145
485290	acp_10	rdkit	0.1	0.91623	0.910421	0.570681	0.435867	82	0	93	16	38132	0	23407	6055
485290	acp_10	rdkit	0.15	0.879581	0.860964	0.701571	0.595585	57	0	111	23	27336	0	30860	9398
485290	acp_10	rdkit	0.2	0.827225	0.811788	0.806283	0.731411	37	0	121	33	18155	0	36717	12722
485290	acp_10	rdkit	0.25	0.801047	0.759653	0.890052	0.86126	21	0	132	38	9378	0	41970	16246
485290	acp_10	rdkit	0.3	0.743455	0.707533	0.989529	0.977232	2	0	140	49	1506	33	46319	19736
485290	icp_1	rdkit	0.1	0.926702	0.899902	0.549738	0.434713	86	0	91	14	38210	0	22618	6766
485290	icp_1	rdkit	0.15	0.879581	0.850135	0.675393	0.59128	62	0	106	23	27627	0	29837	10130
485290	icp_1	rdkit	0.2	0.816754	0.799317	0.806283	0.7768	37	0	119	35	15087	0	38942	13565
485290	icp_1	rdkit	0.25	0.806283	0.749386	0.858639	0.878761	27	0	127	37	8195	0	42459	16940
485290	icp_1	rdkit	0.3	0.712042	0.699086	0.989529	0.985783	0	2	136	53	0	961	47254	19379
485290	rscp_10	rdkit	0.1	0.884817	0.901249	0.623037	0.501184	72	0	97	22	33717	0	27202	6675
485290	rscp_10	rdkit	0.15	0.86911	0.852073	0.73822	0.633681	50	0	116	25	24761	0	32834	9999
485290	rscp_10	rdkit	0.2	0.795812	0.802704	0.874346	0.792822	24	0	128	39	14004	0	40254	13336
485290	rscp_10	rdkit	0.25	0.759162	0.753765	0.963351	0.909578	7	0	138	46	6112	0	44838	16644
485290	rscp_10	rdkit	0.3	0.748691	0.704219	0.994764	0.985502	0	1	143	47	0	980	47601	19013
485290	scp_10	rdkit	0.1	0.86911	0.89934	0.560209	0.527325	84	0	82	25	31950	0	28840	6804
485290	scp_10	rdkit	0.15	0.816754	0.851022	0.722513	0.700698	53	0	103	35	20231	0	37293	10070
485290	scp_10	rdkit	0.2	0.790576	0.802719	0.806283	0.810782	37	0	114	40	12790	0	41469	13335
485290	scp_10	rdkit	0.25	0.727749	0.751694	0.942408	0.934521	11	0	128	52	4426	0	46384	16784
485290	scp_10	rdkit	0.3	0.659686	0.700713	0.947644	0.940734	0	10	126	55	0	4006	47364	16224
485314	acp_10	rdkit	0.1	0.894209	0.901695	0.636971	0.567418	326	0	477	95	27045	0	29329	6146
485314	acp_10	rdkit	0.15	0.85078	0.851152	0.747216	0.717802	227	0	537	134	17643	0	35571	9306
485314	acp_10	rdkit	0.2	0.799555	0.801504	0.868597	0.850176	118	0	600	180	9367	0	40743	12410
485314	acp_10	rdkit	0.25	0.749443	0.749824	0.978842	0.971817	19	0	654	225	1762	0	45117	15641
485314	acp_10	rdkit	0.3	0.7049	0.698784	0.937639	0.923049	0	56	633	209	0	4811	43688	14021
485314	icp_1	rdkit	0.1	0.905345	0.898225	0.636971	0.528135	326	0	487	85	29501	0	26656	6363
485314	icp_1	rdkit	0.15	0.859688	0.847537	0.749443	0.691171	225	0	547	126	19308	0	33680	9532
485314	icp_1	rdkit	0.2	0.817372	0.79896	0.840757	0.820122	143	0	591	164	11246	0	38705	12569
485314	icp_1	rdkit	0.25	0.759465	0.749952	0.95657	0.940915	39	0	643	216	3694	0	43193	15633
485314	icp_1	rdkit	0.3	0.703786	0.698656	0.951002	0.938052	0	44	632	222	0	3873	43680	14967
485314	rscp_10	rdkit	0.1	0.890869	0.898816	0.636971	0.5623	326	0	474	98	27365	0	28829	6326
485314	rscp_10	rdkit	0.15	0.849666	0.847505	0.761693	0.710988	214	0	549	135	18069	0	34917	9534
485314	rscp_10	rdkit	0.2	0.800668	0.796929	0.86637	0.841443	120	0	599	179	9913	0	39911	12696
485314	rscp_10	rdkit	0.25	0.753898	0.745633	0.965479	0.958013	31	0	646	221	2625	0	43992	15903
485314	rscp_10	rdkit	0.3	0.701559	0.695329	0.937639	0.933381	0	56	630	212	0	4165	43472	14883
485314	scp_10	rdkit	0.1	0.878619	0.898496	0.615813	0.608333	345	0	444	109	24487	0	31687	6346
485314	scp_10	rdkit	0.15	0.844098	0.848544	0.743875	0.729383	230	0	528	140	16919	0	36132	9469
485314	scp_10	rdkit	0.2	0.796214	0.796753	0.860802	0.854079	125	0	590	183	9123	0	40690	12707
485314	scp_10	rdkit	0.25	0.727171	0.747233	0.98441	0.97652	14	0	639	245	1468	0	45249	15803
485314	scp_10	rdkit	0.3	0.682628	0.695809	0.932071	0.921401	0	61	613	224	0	4914	43502	14104
504444	acp_10	rdkit	0.1	0.893315	0.903143	0.530722	0.513261	695	0	628	158	27584	0	23598	5489
504444	acp_10	rdkit	0.15	0.841999	0.853488	0.672519	0.662843	485	0	762	234	19107	0	29261	8303
504444	acp_10	rdkit	0.2	0.786631	0.804697	0.806212	0.789187	287	0	878	316	11947	0	33656	11068
504444	acp_10	rdkit	0.25	0.741391	0.754336	0.90817	0.903954	136	0	962	383	5443	0	37306	13922
504444	acp_10	rdkit	0.3	0.699527	0.704452	0.994598	0.992359	1	7	1035	438	10	423	39912	16326
504444	icp_1	rdkit	0.1	0.893315	0.902949	0.521269	0.511514	709	0	614	158	27683	0	23488	5500
504444	icp_1	rdkit	0.15	0.843349	0.853435	0.664416	0.658485	497	0	752	232	19354	0	29011	8306
504444	icp_1	rdkit	0.2	0.80081	0.804309	0.774477	0.781211	334	0	852	295	12399	0	33182	11090
504444	icp_1	rdkit	0.25	0.753545	0.75543	0.890614	0.886626	162	0	954	365	6425	0	36386	13860
504444	icp_1	rdkit	0.3	0.706955	0.704876	0.989872	0.993948	15	0	1032	434	343	0	39603	16725
504444	rscp_10	rdkit	0.1	0.896691	0.901325	0.533423	0.511267	691	0	637	153	27697	0	23382	5592
504444	rscp_10	rdkit	0.15	0.838623	0.849782	0.674544	0.667325	482	0	760	239	18853	0	29305	8513
504444	rscp_10	rdkit	0.2	0.798785	0.79958	0.793383	0.784722	306	0	877	298	12200	0	33113	11358
504444	rscp_10	rdkit	0.25	0.750169	0.750948	0.910196	0.895943	133	0	978	370	5897	0	36660	14114
504444	rscp_10	rdkit	0.3	0.715057	0.70207	0.99865	0.995783	2	0	1057	422	239	0	39548	16884
504444	scp_10	rdkit	0.1	0.897367	0.899102	0.494936	0.511161	748	0	581	152	27703	0	23250	5718
504444	scp_10	rdkit	0.15	0.850101	0.850788	0.647535	0.656262	522	0	737	222	19480	0	28735	8456
504444	scp_10	rdkit	0.2	0.796759	0.801874	0.769075	0.785622	342	0	838	301	12149	0	33294	11228
504444	scp_10	rdkit	0.25	0.746117	0.751513	0.891965	0.902878	160	0	945	376	5504	0	37085	14082
504444	scp_10	rdkit	0.3	0.690074	0.702705	0.993923	0.994953	0	9	1022	450	0	286	39823	16562

## Sheet: Set1_results_federated
Endpoint	Method	Descriptor type	Signif. level	Validity active	Validity inactive	Efficiency active	Efficiency inactive	both active	none active	correct active	incorrect active	both inactive	none inactive	correct inactive	incorrect inactive
868	indicp_5	mfps	0.1	0.900141	0.899631	0.515374	0.597893	1718	0	1473	354	76736	0	94945	19154
868	indicp_5	mfps	0.15	0.853032	0.850525	0.686037	0.724233	1113	0	1911	521	52626	0	109684	28525
868	indicp_5	mfps	0.2	0.81354	0.797831	0.820592	0.835958	636	0	2248	661	31305	0	120949	38581
868	indicp_5	mfps	0.25	0.757687	0.746718	0.949506	0.954107	179	0	2507	859	8758	0	133742	48335
868	indicp_5	mfps	0.3	0.726375	0.69416	0.963329	0.964802	0	130	2575	840	0	6717	132470	51648
868	indscp_5	mfps	0.1	0.89591	0.899285	0.531171	0.58025	1662	0	1514	369	80103	0	91512	19220
868	indscp_5	mfps	0.15	0.860649	0.848435	0.689986	0.713637	1099	0	1952	494	54648	0	107263	28924
868	indscp_5	mfps	0.2	0.815515	0.79651	0.822849	0.835863	628	0	2263	654	31323	0	120679	38833
868	indscp_5	mfps	0.25	0.771227	0.745786	0.93512	0.939435	230	0	2504	811	11558	0	130764	48513
868	indscp_5	mfps	0.3	0.72976	0.695627	0.969817	0.969827	0	107	2587	851	0	5758	132750	52327
868	scp_5	mfps	0.1	0.889986	0.902848	0.562764	0.640344	310	0	321	78	13727	0	20732	3708
868	scp_5	mfps	0.15	0.840621	0.851704	0.74189	0.765897	183	0	413	113	8935	0	23572	5660
868	scp_5	mfps	0.2	0.803949	0.801006	0.875882	0.876359	88	0	482	139	4719	0	25853	7595
868	scp_5	mfps	0.25	0.761636	0.749234	0.976023	0.979485	17	0	523	169	783	0	27813	9571
868	scp_5	mfps	0.3	0.722144	0.697802	0.926657	0.938114	0	52	512	145	0	2362	26633	9172
1460	indicp_5	mfps	0.1	0.870588	0.89988	0.643697	0.671997	424	0	612	154	15034	0	26212	4589
1460	indicp_5	mfps	0.15	0.822689	0.84322	0.798319	0.804102	240	0	739	211	8979	0	29670	7186
1460	indicp_5	mfps	0.2	0.77479	0.788982	0.916807	0.923748	99	0	823	268	3495	0	32668	9672
1460	indicp_5	mfps	0.25	0.682353	0.73745	0.939496	0.944737	1	71	811	307	107	2426	33694	9608
1460	indicp_5	mfps	0.3	0.658824	0.683015	0.863866	0.868877	0	162	784	244	0	6010	31306	8519
1460	indscp_5	mfps	0.1	0.910084	0.90012	0.622689	0.565703	449	0	634	107	19906	0	21351	4578
1460	indscp_5	mfps	0.15	0.867227	0.851314	0.74958	0.701124	298	0	734	158	13699	0	25321	6815
1460	indscp_5	mfps	0.2	0.819328	0.800589	0.863025	0.822625	163	0	812	215	8130	0	28565	9140
1460	indscp_5	mfps	0.25	0.766387	0.747376	0.965546	0.954903	41	0	871	278	2067	0	32189	11579
1460	indscp_5	mfps	0.3	0.721849	0.695975	0.951261	0.938911	0	58	859	273	0	2800	31900	11135
1460	scp_5	mfps	0.1	0.894958	0.902694	0.697479	0.710047	72	0	141	25	2658	0	5617	892
1460	scp_5	mfps	0.15	0.861345	0.84826	0.840336	0.850551	38	0	167	33	1370	0	6406	1391
1460	scp_5	mfps	0.2	0.810924	0.799825	0.966387	0.954183	8	0	185	45	420	0	6912	1835
1460	scp_5	mfps	0.25	0.777311	0.750082	0.966387	0.948184	0	8	185	45	0	475	6876	1816
1460	scp_5	mfps	0.3	0.676471	0.700556	0.815126	0.837351	0	44	161	33	0	1491	6422	1254
2314	indicp_5	mfps	0.1	0.905642	0.90287	0.536247	0.538133	17138	0	16330	3487	119321	0	113931	25093
2314	indicp_5	mfps	0.15	0.858098	0.85457	0.688594	0.691916	11508	0	20203	5244	79592	0	141182	37571
2314	indicp_5	mfps	0.2	0.806494	0.804397	0.823028	0.825841	6540	0	23264	7151	44993	0	162819	50533
2314	indicp_5	mfps	0.25	0.751373	0.755347	0.939548	0.941443	2234	0	25533	9188	15128	0	180012	63205
2314	indicp_5	mfps	0.3	0.70299	0.705951	0.960357	0.960808	0	1465	25979	9511	0	10125	182379	65841
2314	indscp_5	mfps	0.1	0.912272	0.90191	0.532891	0.532246	17262	0	16451	3242	120842	0	112162	25341
2314	indscp_5	mfps	0.15	0.864538	0.850913	0.690299	0.688026	11445	0	20504	5006	80597	0	139232	38516
2314	indscp_5	mfps	0.2	0.814856	0.801072	0.819375	0.822222	6675	0	23438	6842	45928	0	161025	51392
2314	indscp_5	mfps	0.25	0.76447	0.751789	0.933649	0.934309	2452	0	25799	8704	16971	0	177250	64124
2314	indscp_5	mfps	0.3	0.714031	0.702665	0.963767	0.963835	0	1339	26387	9229	0	9343	181530	67472
2314	scp_5	mfps	0.1	0.90529	0.902804	0.544852	0.562271	3364	0	3327	700	22617	0	24030	5022
2314	scp_5	mfps	0.15	0.856176	0.850549	0.710053	0.719329	2143	0	4185	1063	14502	0	29445	7722
2314	scp_5	mfps	0.2	0.803545	0.800093	0.847247	0.851207	1129	0	4810	1452	7688	0	33652	10329
2314	scp_5	mfps	0.25	0.757002	0.751398	0.952239	0.95895	353	0	5242	1796	2121	0	36703	12845
2314	scp_5	mfps	0.3	0.702341	0.704504	0.941009	0.947415	0	436	5191	1764	0	2717	36401	12551
2551	indicp_5	mfps	0.1	0.89982	0.899591	0.729585	0.620411	4497	0	10467	1666	96110	0	131662	25423
2551	indicp_5	mfps	0.15	0.853518	0.849199	0.843295	0.784237	2606	0	11588	2436	54630	0	160383	38182
2551	indicp_5	mfps	0.2	0.806494	0.798148	0.940289	0.922214	993	0	12419	3218	19695	0	182392	51108
2551	indicp_5	mfps	0.25	0.75442	0.746369	0.964342	0.955951	0	593	12546	3491	0	11153	188977	53065
2551	indicp_5	mfps	0.3	0.694047	0.694196	0.871557	0.843066	0	2136	11542	2952	0	39735	175767	37693
2551	indscp_5	mfps	0.1	0.897234	0.898438	0.734155	0.632509	4421	0	10500	1709	93047	0	134433	25715
2551	indscp_5	mfps	0.15	0.848406	0.848887	0.848647	0.800213	2517	0	11592	2521	50585	0	164349	38261
2551	indscp_5	mfps	0.2	0.798978	0.797816	0.947023	0.934339	881	0	12406	3343	16625	0	185378	51192
2551	indscp_5	mfps	0.25	0.744378	0.746425	0.955923	0.945674	0	733	12379	3518	0	13755	188991	50449
2551	indscp_5	mfps	0.3	0.694949	0.696748	0.8727	0.845451	0	2117	11557	2956	0	39131	176413	37651
2551	scp_5	mfps	0.1	0.902886	0.900452	0.749248	0.64634	834	0	2169	323	17909	0	27689	5041
2551	scp_5	mfps	0.15	0.850571	0.849938	0.867709	0.826122	440	0	2389	497	8805	0	34235	7599
2551	scp_5	mfps	0.2	0.799459	0.799364	0.967228	0.958076	109	0	2550	667	2123	0	38356	10160
2551	scp_5	mfps	0.25	0.748046	0.748356	0.943175	0.928316	0	189	2488	649	0	3630	37896	9113
2551	scp_5	mfps	0.3	0.690619	0.697526	0.852977	0.827722	0	489	2297	540	0	8724	35322	6593
1030	indicp_5	mfps	0.1	0.891172	0.899173	0.445115	0.395005	8831	0	5352	1732	88169	0	42872	14694
1030	indicp_5	mfps	0.15	0.837386	0.849171	0.584543	0.542176	6612	0	6715	2588	66721	0	57033	21981
1030	indicp_5	mfps	0.2	0.794533	0.796597	0.70022	0.666868	4771	0	7874	3270	48549	0	67543	29643
1030	indicp_5	mfps	0.25	0.745649	0.749038	0.806598	0.781466	3078	0	8789	4048	31848	0	77313	36574
1030	indicp_5	mfps	0.3	0.701854	0.69789	0.907697	0.895447	1469	0	9701	4745	15237	0	86470	44028
1030	indscp_5	mfps	0.1	0.896387	0.901733	0.431417	0.386578	9049	0	5217	1649	89397	0	42017	14321
1030	indscp_5	mfps	0.15	0.835627	0.851601	0.576877	0.54243	6734	0	6565	2616	66684	0	57424	21627
1030	indscp_5	mfps	0.2	0.785988	0.802209	0.69733	0.672028	4817	0	7692	3406	47797	0	69113	28825
1030	indscp_5	mfps	0.25	0.738549	0.752551	0.802639	0.792308	3141	0	8613	4161	30268	0	79405	36062
1030	indscp_5	mfps	0.3	0.690292	0.702879	0.905561	0.904223	1503	0	9483	4929	13958	0	88476	43301
1030	scp_5	mfps	0.1	0.905121	0.898789	0.471254	0.404295	1683	0	1198	302	17363	0	8834	2950
1030	scp_5	mfps	0.15	0.848256	0.85007	0.61043	0.560572	1240	0	1460	483	12808	0	11969	4370
1030	scp_5	mfps	0.2	0.804273	0.798984	0.72416	0.700381	878	0	1682	623	8733	0	14555	5859
1030	scp_5	mfps	0.25	0.755891	0.751329	0.837575	0.82005	517	0	1889	777	5245	0	16654	7248
1030	scp_5	mfps	0.3	0.701854	0.700175	0.940308	0.929324	190	0	2044	949	2060	0	18348	8739
1721	indicp_5	mfps	0.1	0.896774	0.900478	0.657143	0.673093	372	0	601	112	94651	0	166069	28815
1721	indicp_5	mfps	0.15	0.821198	0.849949	0.83871	0.847421	175	0	716	194	44177	0	201913	43445
1721	indicp_5	mfps	0.2	0.774194	0.800946	0.927189	0.933145	65	14	775	231	17303	2054	214599	55579
1721	indicp_5	mfps	0.25	0.728111	0.750738	0.942857	0.956565	0	62	790	233	45	12531	217320	59639
1721	indicp_5	mfps	0.3	0.654378	0.70014	0.820276	0.852988	0	195	710	180	0	42565	202715	44255
1721	indscp_5	mfps	0.1	0.896774	0.899097	0.659908	0.664462	369	0	604	112	97150	0	163170	29215
1721	indscp_5	mfps	0.15	0.825806	0.849939	0.831336	0.827292	183	0	713	189	50005	0	196082	43448
1721	indscp_5	mfps	0.2	0.768664	0.800262	0.942857	0.946614	62	0	772	251	15457	0	216247	57831
1721	indscp_5	mfps	0.25	0.711521	0.7503	0.951152	0.947188	0	53	772	260	0	15291	217238	57006
1721	indscp_5	mfps	0.3	0.663594	0.70006	0.859908	0.860362	0	152	720	213	0	40430	202692	46413
1721	scp_5	mfps	0.1	0.884793	0.901186	0.746544	0.775986	55	0	137	25	12972	0	39213	5722
1721	scp_5	mfps	0.15	0.815668	0.851451	0.880184	0.915347	26	0	151	40	4902	0	44403	8602
1721	scp_5	mfps	0.2	0.751152	0.80056	0.981567	0.977723	0	4	163	50	0	1290	46358	10259
1721	scp_5	mfps	0.25	0.682028	0.750566	0.852535	0.882139	0	32	148	37	0	6825	43463	7619
1721	scp_5	mfps	0.3	0.635945	0.700364	0.764977	0.799506	0	51	138	28	0	11610	40556	5741
2326	indicp_5	mfps	0.1	0.830986	0.897512	0.440376	0.398226	596	0	289	180	156356	0	76840	26629
2326	indicp_5	mfps	0.15	0.79061	0.846162	0.576526	0.520231	451	0	391	223	124656	0	95198	39971
2326	indicp_5	mfps	0.2	0.749296	0.798468	0.677934	0.626156	343	0	455	267	97134	0	110328	52363
2326	indicp_5	mfps	0.25	0.713615	0.746753	0.771831	0.724615	243	0	517	305	71552	0	122473	65800
2326	indicp_5	mfps	0.3	0.678873	0.698316	0.858216	0.830817	151	0	572	342	43958	0	137482	78385
2326	indscp_5	mfps	0.1	0.896714	0.899036	0.375587	0.281647	665	0	290	110	186646	0	46946	26233
2326	indscp_5	mfps	0.15	0.831925	0.849379	0.529577	0.445508	501	0	385	179	144071	0	76619	39135
2326	indscp_5	mfps	0.2	0.786854	0.799296	0.63662	0.572512	387	0	451	227	111072	0	96605	52148
2326	indscp_5	mfps	0.25	0.738967	0.749639	0.75493	0.69904	261	0	526	278	78197	0	116578	65050
2326	indscp_5	mfps	0.3	0.682629	0.699351	0.856338	0.832091	153	0	574	338	43627	0	138082	78116
2326	scp_5	mfps	0.1	0.943662	0.900856	0.389671	0.246474	130	0	71	12	39157	0	7656	5152
2326	scp_5	mfps	0.15	0.896714	0.850996	0.511737	0.427191	104	0	87	22	29766	0	14456	7743
2326	scp_5	mfps	0.2	0.84507	0.801655	0.633803	0.5603	78	0	102	33	22849	0	18809	10307
2326	scp_5	mfps	0.25	0.765258	0.751487	0.765258	0.754315	50	0	113	50	12767	0	26284	12914
2326	scp_5	mfps	0.3	0.694836	0.700298	0.882629	0.887905	25	0	123	65	5825	0	30566	15574
2451	indicp_5	mfps	0.1	0.911166	0.899364	0.495782	0.414639	1016	0	820	179	159742	0	85690	27463
2451	indicp_5	mfps	0.15	0.855087	0.848854	0.628288	0.584848	749	0	974	292	113293	0	118355	41247
2451	indicp_5	mfps	0.2	0.791563	0.799388	0.765757	0.73765	472	0	1123	420	71594	0	146555	54746
2451	indicp_5	mfps	0.25	0.724566	0.748911	0.890323	0.868451	221	0	1239	555	35899	0	168475	68521
2451	indicp_5	mfps	0.3	0.694293	0.697173	0.958313	0.946657	68	16	1331	600	11553	3004	178702	79636
2451	indscp_5	mfps	0.1	0.88139	0.898441	0.535484	0.432947	936	0	840	239	154746	0	90434	27715
2451	indscp_5	mfps	0.15	0.827792	0.848627	0.674938	0.59742	655	0	1013	347	109862	0	121724	41309
2451	indscp_5	mfps	0.2	0.760794	0.798153	0.790571	0.755111	422	0	1111	482	66829	0	150983	55083
2451	indscp_5	mfps	0.25	0.70273	0.748728	0.897767	0.887374	206	0	1210	599	30735	0	173589	68571
2451	indscp_5	mfps	0.3	0.656079	0.698782	0.979653	0.978413	27	14	1295	679	4163	1728	186531	80473
2451	scp_5	mfps	0.1	0.905707	0.897928	0.622829	0.52042	152	0	213	38	26175	0	22833	5571
2451	scp_5	mfps	0.15	0.80397	0.849448	0.779156	0.737426	89	0	235	79	14331	0	32031	8217
2451	scp_5	mfps	0.2	0.74938	0.79996	0.888337	0.879606	45	0	257	101	6571	0	37090	10918
2451	scp_5	mfps	0.25	0.704715	0.749739	0.975186	0.976823	10	0	274	119	1265	0	39655	13659
2451	scp_5	mfps	0.3	0.64268	0.699628	0.915633	0.905751	0	34	259	110	0	5144	38185	11250
411	indicp_5	mfps	0.1	0.871383	0.898956	0.666881	0.617389	518	0	837	200	26381	0	35602	6967
411	indicp_5	mfps	0.15	0.842444	0.849587	0.778778	0.738042	344	0	966	245	18062	0	40517	10371
411	indicp_5	mfps	0.2	0.78135	0.798129	0.902251	0.885671	152	0	1063	340	7883	0	47148	13919
411	indicp_5	mfps	0.25	0.733119	0.747701	0.963987	0.961624	23	33	1117	382	1074	1572	50480	15824
411	indicp_5	mfps	0.3	0.684244	0.694822	0.902251	0.897984	0	152	1064	339	0	7034	47908	14008
411	indscp_5	mfps	0.1	0.883601	0.900566	0.673955	0.561566	507	0	867	181	30230	0	31864	6856
411	indscp_5	mfps	0.15	0.844373	0.849268	0.794212	0.72525	320	0	993	242	18944	0	39613	10393
411	indscp_5	mfps	0.2	0.801286	0.799652	0.889389	0.85797	172	0	1074	309	9793	0	45343	13814
411	indscp_5	mfps	0.25	0.753698	0.749543	0.987781	0.980232	19	0	1153	383	1363	0	50318	17269
411	indscp_5	mfps	0.3	0.708682	0.700102	0.934405	0.920595	0	102	1102	351	0	5475	48272	15203
411	scp_5	mfps	0.1	0.903537	0.900073	0.700965	0.668383	93	0	188	30	4573	0	7839	1378
411	scp_5	mfps	0.15	0.848875	0.849384	0.85209	0.824438	46	0	218	47	2421	0	9292	2077
411	scp_5	mfps	0.2	0.794212	0.80058	0.935691	0.939231	20	0	227	64	838	0	10202	2750
411	scp_5	mfps	0.25	0.729904	0.74612	0.938907	0.946701	0	19	227	65	0	735	10289	2766
411	scp_5	mfps	0.3	0.694534	0.699057	0.861736	0.84612	0	43	216	52	0	2122	9640	2028
485290	indicp_5	mfps	0.1	0.908901	0.901873	0.417801	0.303104	556	0	312	87	235530	0	69276	33164
485290	indicp_5	mfps	0.15	0.851309	0.852611	0.553927	0.4768	426	0	387	142	176826	0	111331	49813
485290	indicp_5	mfps	0.2	0.774869	0.801411	0.702618	0.638385	284	0	456	215	122215	0	148638	67117
485290	indicp_5	mfps	0.25	0.732984	0.750093	0.8	0.752374	191	0	509	255	83690	0	169819	84461
485290	indicp_5	mfps	0.3	0.695288	0.698893	0.887958	0.868358	106	1	558	290	44208	283	191997	101482
485290	indscp_5	mfps	0.1	0.906806	0.899476	0.458639	0.325665	517	0	349	89	227905	0	76091	33974
485290	indscp_5	mfps	0.15	0.855497	0.848232	0.582199	0.455653	399	0	418	138	183973	0	102704	51293
485290	indscp_5	mfps	0.2	0.781152	0.798231	0.712042	0.609403	275	0	471	209	132010	0	137768	68192
485290	indscp_5	mfps	0.25	0.722513	0.748262	0.823037	0.738462	169	0	521	265	88392	0	164498	85080
485290	indscp_5	mfps	0.3	0.687958	0.69858	0.909948	0.853762	86	0	571	298	49424	0	186675	101871
485290	scp_5	mfps	0.1	0.890052	0.8986	0.52356	0.446963	91	0	79	21	37382	0	23358	6854
485290	scp_5	mfps	0.15	0.848168	0.848389	0.65445	0.554028	66	0	96	29	30145	0	27201	10248
485290	scp_5	mfps	0.2	0.764398	0.797822	0.78534	0.71456	41	0	105	45	19294	0	34634	13666
485290	scp_5	mfps	0.25	0.748691	0.747463	0.842932	0.839379	30	0	113	48	10857	0	39667	17070
485290	scp_5	mfps	0.3	0.717277	0.697192	0.942408	0.93026	11	0	126	54	4714	0	42412	20468
485314	indicp_5	mfps	0.1	0.883073	0.899559	0.619154	0.539028	1710	0	2255	525	144100	0	137102	31398
485314	indicp_5	mfps	0.15	0.83853	0.848666	0.746325	0.687831	1139	0	2626	725	97584	0	167709	47307
485314	indicp_5	mfps	0.2	0.799777	0.798823	0.848107	0.815931	682	0	2909	899	57540	0	192172	62888
485314	indicp_5	mfps	0.25	0.75902	0.748576	0.94343	0.925182	254	0	3154	1082	23388	0	210617	78595
485314	indicp_5	mfps	0.3	0.71069	0.69888	0.96637	0.960867	0	151	3191	1148	0	12233	218470	81897
485314	indscp_5	mfps	0.1	0.886414	0.897758	0.622494	0.540227	1695	0	2285	510	143725	0	136914	31961
485314	indscp_5	mfps	0.15	0.838307	0.847997	0.750557	0.693154	1120	0	2644	726	95920	0	169164	47516
485314	indscp_5	mfps	0.2	0.793096	0.799021	0.861024	0.822566	624	0	2937	929	55466	0	194308	62826
485314	indscp_5	mfps	0.25	0.744766	0.749162	0.95412	0.945102	206	0	3138	1146	17161	0	217027	78412
485314	indscp_5	mfps	0.3	0.698664	0.698173	0.953898	0.946267	0	207	3137	1146	0	16797	218249	77554
485314	scp_5	mfps	0.1	0.88196	0.89928	0.663697	0.59912	302	0	490	106	25063	0	31160	6297
485314	scp_5	mfps	0.15	0.841871	0.848816	0.776169	0.74269	201	0	555	142	16087	0	36981	9452
485314	scp_5	mfps	0.2	0.801782	0.799168	0.887528	0.868954	101	0	619	178	8193	0	41771	12556
485314	scp_5	mfps	0.25	0.767261	0.747665	0.979955	0.975992	18	0	671	209	1501	0	45243	15776
485314	scp_5	mfps	0.3	0.691537	0.697585	0.908686	0.89928	0	82	621	195	0	6297	43613	12610
504444	indicp_5	mfps	0.1	0.906415	0.898823	0.453883	0.456784	4044	0	2668	693	153923	0	100763	28669
504444	indicp_5	mfps	0.15	0.84632	0.849316	0.61445	0.609056	2855	0	3412	1138	110776	0	129882	42697
504444	indicp_5	mfps	0.2	0.792438	0.799573	0.746793	0.740079	1875	0	3993	1537	73650	0	152913	56792
504444	indicp_5	mfps	0.25	0.734234	0.750006	0.866172	0.86434	991	0	4446	1968	38440	0	174078	70837
504444	indicp_5	mfps	0.3	0.686833	0.69804	0.97029	0.968538	220	0	4866	2319	8915	0	188878	85562
504444	indscp_5	mfps	0.1	0.899932	0.901957	0.455233	0.467131	4034	0	2630	741	150991	0	104583	27781
504444	indscp_5	mfps	0.15	0.849696	0.852447	0.606212	0.609063	2916	0	3376	1113	110774	0	130771	41810
504444	indscp_5	mfps	0.2	0.801756	0.801916	0.733693	0.737552	1972	0	3965	1468	74366	0	152861	56128
504444	indscp_5	mfps	0.25	0.750709	0.75188	0.853072	0.853043	1088	0	4471	1846	41641	0	171408	70306
504444	indscp_5	mfps	0.3	0.700203	0.701488	0.960162	0.957371	295	0	4890	2220	12079	0	186691	84585
504444	scp_5	mfps	0.1	0.910196	0.899014	0.496286	0.487004	746	0	602	133	29072	0	21876	5723
504444	scp_5	mfps	0.15	0.86293	0.848917	0.652937	0.627164	514	0	764	203	21129	0	26980	8562
504444	scp_5	mfps	0.2	0.814315	0.798415	0.781904	0.764324	323	0	883	275	13356	0	31891	11424
504444	scp_5	mfps	0.25	0.766374	0.748231	0.893315	0.884703	158	0	977	346	6534	0	35869	14268
504444	scp_5	mfps	0.3	0.713032	0.699811	0.999325	0.998888	1	0	1055	425	63	0	39596	17012
868	indicp_5	rdkit	0.1	0.893653	0.901433	0.604231	0.687977	1403	0	1765	377	59545	0	112480	18810
868	indicp_5	rdkit	0.15	0.839774	0.851107	0.774894	0.814609	798	0	2179	568	35379	0	127042	28414
868	indicp_5	rdkit	0.2	0.794358	0.799287	0.901551	0.914691	349	0	2467	729	16280	0	136252	38303
868	indicp_5	rdkit	0.25	0.748942	0.748919	0.982511	0.986978	12	50	2643	840	573	1912	142347	46003
868	indicp_5	rdkit	0.3	0.698449	0.697571	0.885472	0.903487	0	406	2476	663	0	18418	133121	39296
868	indscp_5	rdkit	0.1	0.900705	0.901318	0.593512	0.67452	1441	0	1752	352	62113	0	109890	18832
868	indscp_5	rdkit	0.15	0.846827	0.852202	0.766432	0.80317	828	0	2174	543	37562	0	125068	28205
868	indscp_5	rdkit	0.2	0.787024	0.802505	0.906347	0.921204	332	0	2458	755	15037	0	138109	37689
868	indscp_5	rdkit	0.25	0.732581	0.752551	0.976305	0.98189	0	84	2597	864	0	3456	143613	43766
868	indscp_5	rdkit	0.3	0.684908	0.703807	0.878702	0.894778	0	430	2428	687	0	20080	134311	36444
868	scp_5	rdkit	0.1	0.908322	0.899625	0.627645	0.683208	264	0	380	65	12091	0	22245	3831
868	scp_5	rdkit	0.15	0.851904	0.848534	0.802539	0.816176	140	0	464	105	7016	0	25370	5781
868	scp_5	rdkit	0.2	0.809591	0.798805	0.915374	0.923625	60	0	514	135	2915	0	27573	7679
868	scp_5	rdkit	0.25	0.747532	0.748238	0.964739	0.965992	0	25	530	154	0	1298	28558	8311
868	scp_5	rdkit	0.3	0.705219	0.699086	0.874471	0.877905	0	89	500	120	0	4660	26682	6825
1460	indicp_5	rdkit	0.1	0.893277	0.897371	0.660504	0.644966	404	0	659	127	16273	0	24858	4704
1460	indicp_5	rdkit	0.15	0.864706	0.849438	0.789076	0.746133	251	0	778	161	11636	0	27298	6901
1460	indicp_5	rdkit	0.2	0.828571	0.799673	0.889076	0.86687	132	0	854	204	6102	0	30551	9182
1460	indicp_5	rdkit	0.25	0.762185	0.748446	0.95042	0.956889	21	38	886	245	908	1068	33397	10462
1460	indicp_5	rdkit	0.3	0.70084	0.702433	0.894118	0.898026	0	126	834	230	0	4674	32196	8965
1460	indscp_5	rdkit	0.1	0.881513	0.897698	0.688235	0.681641	371	0	678	141	14592	0	26554	4689
1460	indscp_5	rdkit	0.15	0.847059	0.846384	0.815966	0.817432	219	0	789	182	8368	0	30426	7041
1460	indscp_5	rdkit	0.2	0.793277	0.797273	0.95042	0.941638	59	0	885	246	2675	0	33868	9292
1460	indscp_5	rdkit	0.25	0.742857	0.747944	0.956303	0.954947	0	52	884	254	5	2060	34277	9493
1460	indscp_5	rdkit	0.3	0.686555	0.69532	0.853782	0.858972	0	174	817	199	0	6464	31870	7501
1460	scp_5	rdkit	0.1	0.865546	0.895604	0.806723	0.807243	46	0	160	32	1767	0	6443	957
1460	scp_5	rdkit	0.15	0.836134	0.841278	0.936975	0.919603	15	0	184	39	737	0	6975	1455
1460	scp_5	rdkit	0.2	0.810924	0.794807	1	0.999455	0	0	193	45	5	0	7281	1881
1460	scp_5	rdkit	0.25	0.785714	0.747136	0.941176	0.925494	0	14	187	37	0	683	6849	1635
1460	scp_5	rdkit	0.3	0.747899	0.70012	0.878151	0.83277	0	29	178	31	0	1533	6418	1216
2314	indicp_5	rdkit	0.1	0.904505	0.900234	0.562738	0.540014	16159	0	17267	3529	118835	0	113736	25774
2314	indicp_5	rdkit	0.15	0.854012	0.849829	0.71173	0.696003	10653	0	20907	5395	78536	0	141013	38796
2314	indicp_5	rdkit	0.2	0.806846	0.802384	0.83304	0.825152	6170	0	23647	7138	45171	0	162121	51053
2314	indicp_5	rdkit	0.25	0.753511	0.75242	0.946124	0.944446	1991	0	25855	9109	14352	0	180032	63961
2314	indicp_5	rdkit	0.3	0.700446	0.704306	0.953998	0.953105	0	1700	25885	9370	0	12115	181954	64276
2314	indscp_5	rdkit	0.1	0.904451	0.903888	0.560953	0.535551	16225	0	17199	3531	119988	0	113527	24830
2314	indscp_5	rdkit	0.15	0.855283	0.854087	0.708727	0.690534	10764	0	20843	5348	79949	0	140700	37696
2314	indscp_5	rdkit	0.2	0.807793	0.80485	0.83212	0.821611	6204	0	23648	7103	46086	0	161843	50416
2314	indscp_5	rdkit	0.25	0.761304	0.755761	0.9399	0.935184	2221	0	25913	8821	16745	0	178502	63098
2314	indscp_5	rdkit	0.3	0.712163	0.70376	0.961521	0.957866	0	1422	26318	9215	0	10885	181813	65647
2314	scp_5	rdkit	0.1	0.901772	0.902785	0.574753	0.554994	3143	0	3522	726	22993	0	23653	5023
2314	scp_5	rdkit	0.15	0.857124	0.853878	0.714247	0.700323	2112	0	4223	1056	15484	0	28635	7550
2314	scp_5	rdkit	0.2	0.809363	0.802531	0.841835	0.832685	1169	0	4813	1409	8645	0	32821	10203
2314	scp_5	rdkit	0.25	0.758355	0.75403	0.952375	0.950086	352	0	5253	1786	2579	0	36381	12709
2314	scp_5	rdkit	0.3	0.710323	0.706342	0.953322	0.951886	0	345	5250	1796	0	2486	36496	12687
2551	indicp_5	rdkit	0.1	0.908298	0.896961	0.708419	0.617777	4849	0	10256	1525	96777	0	130329	26089
2551	indicp_5	rdkit	0.15	0.856885	0.848287	0.830006	0.785012	2827	0	11423	2380	54434	0	160348	38413
2551	indicp_5	rdkit	0.2	0.798978	0.799194	0.942273	0.926906	960	0	12327	3343	18507	0	183845	50843
2551	indicp_5	rdkit	0.25	0.744378	0.748869	0.962959	0.954343	0	616	12379	3635	0	11560	189610	52025
2551	indicp_5	rdkit	0.3	0.688575	0.697597	0.869573	0.850941	0	2169	11451	3010	0	37741	176628	38826
2551	indscp_5	rdkit	0.1	0.903127	0.899003	0.70914	0.628105	4837	0	10182	1611	94162	0	133461	25572
2551	indscp_5	rdkit	0.15	0.848948	0.84961	0.834817	0.794554	2747	0	11371	2512	52018	0	163099	38078
2551	indscp_5	rdkit	0.2	0.798617	0.800549	0.940048	0.927518	997	0	12284	3349	18352	0	184343	50500
2551	indscp_5	rdkit	0.25	0.745821	0.749892	0.964161	0.956243	0	596	12403	3631	0	11079	189869	52247
2551	indscp_5	rdkit	0.3	0.69098	0.700515	0.874925	0.856763	0	2080	11491	3059	0	36267	177367	39561
2551	scp_5	rdkit	0.1	0.89988	0.897648	0.726097	0.663639	911	0	2082	333	17033	0	28423	5183
2551	scp_5	rdkit	0.15	0.842754	0.848022	0.857787	0.831336	473	0	2330	523	8541	0	34402	7696
2551	scp_5	rdkit	0.2	0.782922	0.799226	0.971136	0.960367	96	0	2508	722	2007	0	38465	10167
2551	scp_5	rdkit	0.25	0.733915	0.750311	0.942273	0.929442	0	192	2441	693	0	3573	37995	9071
2551	scp_5	rdkit	0.3	0.674985	0.700152	0.846061	0.834633	0	512	2245	569	0	8374	35455	6810
1030	indicp_5	rdkit	0.1	0.901225	0.899002	0.402011	0.399129	9517	0	4826	1572	87568	0	43448	14719
1030	indicp_5	rdkit	0.15	0.848696	0.848972	0.546214	0.539486	7222	0	6285	2408	67113	0	56612	22010
1030	indicp_5	rdkit	0.2	0.798115	0.797777	0.667232	0.671884	5296	0	7406	3213	47818	0	68446	29471
1030	indicp_5	rdkit	0.25	0.747974	0.747981	0.782595	0.786716	3460	0	8444	4011	31083	0	77924	36728
1030	indicp_5	rdkit	0.3	0.697518	0.697581	0.896261	0.894123	1651	0	9450	4814	15430	0	86232	44073
1030	indscp_5	rdkit	0.1	0.896387	0.897883	0.404901	0.40503	9471	0	4795	1649	86708	0	44145	14882
1030	indscp_5	rdkit	0.15	0.850707	0.847662	0.536789	0.540344	7372	0	6167	2376	66988	0	56546	22201
1030	indscp_5	rdkit	0.2	0.802828	0.797914	0.660006	0.66297	5411	0	7366	3138	49117	0	67167	29451
1030	indscp_5	rdkit	0.25	0.755702	0.748098	0.770782	0.777349	3648	0	8379	3888	32448	0	76576	36711
1030	indscp_5	rdkit	0.3	0.703424	0.699201	0.880553	0.883659	1901	0	9294	4720	16955	0	84943	43837
1030	scp_5	rdkit	0.1	0.896638	0.898583	0.438894	0.436992	1786	0	1068	329	16410	0	9781	2956
1030	scp_5	rdkit	0.15	0.851084	0.847669	0.56896	0.569424	1372	0	1337	474	12550	0	12157	4440
1030	scp_5	rdkit	0.2	0.792334	0.79823	0.708137	0.698357	929	0	1593	661	8792	0	14474	5881
1030	scp_5	rdkit	0.25	0.748036	0.748139	0.811184	0.808454	601	0	1780	802	5583	0	16223	7341
1030	scp_5	rdkit	0.3	0.69557	0.697945	0.924599	0.924829	240	0	1974	969	2191	0	18152	8804
1721	indicp_5	rdkit	0.1	0.866359	0.898537	0.726267	0.673704	297	0	643	145	94474	0	165684	29377
1721	indicp_5	rdkit	0.15	0.815668	0.84883	0.858986	0.817798	153	0	732	200	52754	0	193012	43769
1721	indicp_5	rdkit	0.2	0.763134	0.798808	0.945622	0.926434	53	6	775	251	19884	1416	211399	56836
1721	indicp_5	rdkit	0.25	0.702304	0.748476	0.932719	0.928313	3	70	759	253	1760	18996	214950	53829
1721	indicp_5	rdkit	0.3	0.667281	0.698482	0.864516	0.844375	0	147	724	214	0	45059	202235	42241
1721	indscp_5	rdkit	0.1	0.874654	0.900969	0.737327	0.724089	285	0	664	136	79886	0	180976	28673
1721	indscp_5	rdkit	0.15	0.788018	0.850629	0.899539	0.90932	109	0	746	230	26255	0	220032	43248
1721	indscp_5	rdkit	0.2	0.731797	0.800556	0.981567	0.984568	0	20	794	271	11	4457	231778	53289
1721	indscp_5	rdkit	0.25	0.682949	0.750718	0.886636	0.897114	0	123	741	221	0	29789	217359	42387
1721	indscp_5	rdkit	0.3	0.639631	0.700686	0.810138	0.819977	0	206	694	185	0	52123	202873	34539
1721	scp_5	rdkit	0.1	0.889401	0.900098	0.801843	0.736439	43	0	150	24	15262	0	36860	5785
1721	scp_5	rdkit	0.15	0.829493	0.848775	0.912442	0.902568	19	0	161	37	5642	0	43508	8757
1721	scp_5	rdkit	0.2	0.764977	0.797745	0.97235	0.965358	0	6	166	45	0	2006	46195	9706
1721	scp_5	rdkit	0.25	0.737327	0.749253	0.907834	0.886352	0	20	160	37	0	6581	43387	7939
1721	scp_5	rdkit	0.3	0.691244	0.699397	0.83871	0.798297	0	35	150	32	0	11680	40500	5727
2326	indicp_5	rdkit	0.1	0.922066	0.89994	0.430986	0.264266	606	0	376	83	191162	0	42665	25998
2326	indicp_5	rdkit	0.15	0.884507	0.85095	0.534272	0.391017	496	0	446	123	158229	0	62869	38727
2326	indicp_5	rdkit	0.2	0.844131	0.80047	0.644131	0.522725	379	0	520	166	124008	0	83974	51843
2326	indicp_5	rdkit	0.25	0.785915	0.750574	0.753991	0.669427	262	0	575	228	85891	0	109127	64807
2326	indicp_5	rdkit	0.3	0.693897	0.700394	0.886385	0.8453	115	6	624	320	38642	1553	143338	76292
2326	indscp_5	rdkit	0.1	0.880751	0.899779	0.46385	0.305221	571	0	367	127	180521	0	53264	26040
2326	indscp_5	rdkit	0.15	0.846948	0.849526	0.567136	0.434389	461	0	441	163	146960	0	73768	39097
2326	indscp_5	rdkit	0.2	0.795305	0.800135	0.670423	0.57073	351	0	496	218	111535	0	96360	51930
2326	indscp_5	rdkit	0.25	0.729577	0.749512	0.777465	0.711402	237	0	540	288	74985	0	119757	65083
2326	indscp_5	rdkit	0.3	0.680751	0.699244	0.873239	0.838776	135	0	590	340	41890	0	139791	78144
2326	scp_5	rdkit	0.1	0.901408	0.901915	0.502347	0.350274	106	0	86	21	33763	0	13105	5097
2326	scp_5	rdkit	0.15	0.779343	0.850053	0.713615	0.600962	61	0	105	47	20736	0	23437	7792
2326	scp_5	rdkit	0.2	0.741784	0.799269	0.784038	0.715424	46	0	112	55	14788	0	26746	10431
2326	scp_5	rdkit	0.25	0.699531	0.749793	0.86385	0.852516	29	0	120	64	7664	0	31299	13002
2326	scp_5	rdkit	0.3	0.661972	0.701164	0.953052	0.962956	10	0	131	72	1925	0	34511	15529
2451	indicp_5	rdkit	0.1	0.91067	0.902222	0.495782	0.408047	1016	0	819	180	161541	0	84671	26683
2451	indicp_5	rdkit	0.15	0.853102	0.851899	0.636228	0.575518	733	0	986	296	115839	0	116640	40416
2451	indicp_5	rdkit	0.2	0.805459	0.800561	0.756328	0.718405	491	0	1132	392	76846	0	141623	54426
2451	indicp_5	rdkit	0.25	0.733002	0.7506	0.885856	0.87873	230	0	1247	538	33094	0	171741	68060
2451	indicp_5	rdkit	0.3	0.684367	0.699416	0.956328	0.94226	54	34	1325	602	10197	5560	180670	76468
2451	indscp_5	rdkit	0.1	0.892308	0.900958	0.522581	0.449481	962	0	836	217	150234	0	95633	27028
2451	indscp_5	rdkit	0.15	0.837717	0.851115	0.665509	0.601741	674	0	1014	327	108683	0	123582	40630
2451	indscp_5	rdkit	0.2	0.779156	0.800458	0.792556	0.747815	418	0	1152	445	68820	0	149621	54454
2451	indscp_5	rdkit	0.25	0.732506	0.749812	0.894789	0.875769	212	0	1264	539	33902	0	170718	68275
2451	indscp_5	rdkit	0.3	0.68933	0.700332	0.984615	0.97952	31	0	1358	626	5563	26	185554	81752
2451	scp_5	rdkit	0.1	0.8933	0.902215	0.593052	0.556679	164	0	196	43	24196	0	25046	5337
2451	scp_5	rdkit	0.15	0.866005	0.851115	0.717122	0.692849	114	0	235	54	16764	0	29689	8126
2451	scp_5	rdkit	0.2	0.80397	0.801517	0.858561	0.83807	57	0	267	79	8838	0	34908	10833
2451	scp_5	rdkit	0.25	0.751861	0.7506	0.960298	0.971821	16	0	287	100	1538	0	39429	13612
2451	scp_5	rdkit	0.3	0.682382	0.701607	0.915633	0.925722	0	34	275	94	0	4054	38293	12232
411	indicp_5	rdkit	0.1	0.891318	0.902828	0.675884	0.604917	504	0	882	169	27241	0	35009	6700
411	indicp_5	rdkit	0.15	0.853376	0.849717	0.802572	0.749442	307	0	1020	228	17276	0	41312	10362
411	indicp_5	rdkit	0.2	0.792926	0.797621	0.919614	0.904801	124	1	1109	321	6431	133	48565	13821
411	indicp_5	rdkit	0.25	0.737621	0.747121	0.955627	0.956447	13	56	1134	352	611	2392	50903	15044
411	indicp_5	rdkit	0.3	0.699678	0.697186	0.893248	0.89008	0	166	1088	301	0	7579	48071	13300
411	indscp_5	rdkit	0.1	0.899035	0.897375	0.661093	0.574083	527	0	871	157	29367	0	32507	7076
411	indscp_5	rdkit	0.15	0.845016	0.846991	0.798714	0.778158	313	0	1001	241	15296	0	43104	10550
411	indscp_5	rdkit	0.2	0.793569	0.79504	0.919614	0.910631	125	0	1109	321	6162	0	48656	14132
411	indscp_5	rdkit	0.25	0.74791	0.743089	0.979421	0.979913	2	30	1161	362	95	1290	51141	16424
411	indscp_5	rdkit	0.3	0.685531	0.69314	0.8791	0.877839	0	188	1066	301	0	8423	47792	12735
411	scp_5	rdkit	0.1	0.88746	0.903553	0.720257	0.650471	87	0	189	35	4820	0	7640	1330
411	scp_5	rdkit	0.15	0.868167	0.850254	0.839228	0.805294	50	0	220	41	2685	0	9040	2065
411	scp_5	rdkit	0.2	0.829582	0.801958	0.954984	0.929877	14	0	244	53	967	0	10092	2731
411	scp_5	rdkit	0.25	0.784566	0.749239	0.967846	0.949456	0	10	244	57	0	697	10332	2761
411	scp_5	rdkit	0.3	0.726688	0.69884	0.88746	0.853807	0	35	226	50	0	2016	9637	2137
485290	indicp_5	rdkit	0.1	0.908901	0.900092	0.474346	0.297748	502	0	366	87	237340	0	66864	33766
485290	indicp_5	rdkit	0.15	0.855497	0.85017	0.610471	0.457221	372	0	445	138	183443	0	103889	50638
485290	indicp_5	rdkit	0.2	0.824084	0.799941	0.709948	0.567973	277	0	510	168	146012	0	124344	67614
485290	indicp_5	rdkit	0.25	0.791623	0.749285	0.786387	0.685484	204	0	552	199	106297	0	146939	84734
485290	indicp_5	rdkit	0.3	0.693194	0.699115	0.849215	0.794106	103	41	559	252	57107	12479	179173	89211
485290	indscp_5	rdkit	0.1	0.897382	0.89908	0.498429	0.331006	479	0	378	98	226100	0	77762	34108
485290	indscp_5	rdkit	0.15	0.863874	0.847892	0.624084	0.466834	359	0	466	130	180194	0	106368	51408
485290	indscp_5	rdkit	0.2	0.824084	0.797358	0.715183	0.600456	272	0	515	168	135034	0	134449	68487
485290	indscp_5	rdkit	0.25	0.773822	0.747987	0.823037	0.743528	169	0	570	216	86680	0	166117	85173
485290	indscp_5	rdkit	0.3	0.734031	0.69792	0.907853	0.868053	88	0	613	254	44594	0	191282	102094
485290	scp_5	rdkit	0.1	0.921466	0.89863	0.560209	0.468488	84	0	92	15	35927	0	24815	6852
485290	scp_5	rdkit	0.15	0.863874	0.847827	0.685864	0.616519	60	0	105	26	25921	0	31387	10286
485290	scp_5	rdkit	0.2	0.832461	0.797926	0.806283	0.743764	37	0	122	32	17320	0	36615	13659
485290	scp_5	rdkit	0.25	0.82199	0.746235	0.86911	0.851866	25	0	132	34	10013	0	40428	17153
485290	scp_5	rdkit	0.3	0.701571	0.697088	0.989529	0.993491	0	2	134	55	0	440	47119	20035
485314	indicp_5	rdkit	0.1	0.892873	0.897943	0.586637	0.515809	1856	0	2153	481	151358	0	129339	31903
485314	indicp_5	rdkit	0.15	0.844098	0.847457	0.730067	0.67255	1212	0	2578	700	102361	0	162554	47685
485314	indicp_5	rdkit	0.2	0.79265	0.797457	0.844098	0.81191	700	0	2859	931	58797	0	190488	63315
485314	indicp_5	rdkit	0.25	0.731403	0.747572	0.957238	0.94866	192	0	3092	1206	16049	0	217642	78909
485314	indicp_5	rdkit	0.3	0.684855	0.698084	0.955234	0.945106	0	201	3075	1214	0	17160	218221	77219
485314	indscp_5	rdkit	0.1	0.901782	0.898049	0.585078	0.517402	1863	0	2186	441	150860	0	129870	31870
485314	indscp_5	rdkit	0.15	0.84922	0.848996	0.721158	0.674283	1252	0	2561	677	101819	0	163577	47204
485314	indscp_5	rdkit	0.2	0.793096	0.798225	0.836748	0.811923	733	0	2828	929	58793	0	190732	63075
485314	indscp_5	rdkit	0.25	0.741203	0.748138	0.939866	0.930518	270	0	3058	1162	21720	0	212148	78732
485314	indscp_5	rdkit	0.3	0.694878	0.698145	0.970156	0.965355	0	134	3120	1236	0	10830	218240	83530
485314	scp_5	rdkit	0.1	0.880846	0.899616	0.636971	0.603999	326	0	465	107	24758	0	31486	6276
485314	scp_5	rdkit	0.15	0.831849	0.850544	0.762806	0.738004	213	0	534	151	16380	0	36796	9344
485314	scp_5	rdkit	0.2	0.793987	0.798976	0.861915	0.853439	124	0	589	185	9163	0	40789	12568
485314	scp_5	rdkit	0.25	0.742762	0.747905	0.96882	0.974392	28	0	639	231	1601	0	45158	15761
485314	scp_5	rdkit	0.3	0.691537	0.696785	0.930958	0.932694	0	62	621	215	0	4208	43563	14749
504444	indicp_5	rdkit	0.1	0.887508	0.902095	0.49318	0.493981	3753	0	2819	833	143383	0	112230	27742
504444	indicp_5	rdkit	0.15	0.843889	0.851155	0.645375	0.629927	2626	0	3623	1156	104862	0	136317	42176
504444	indicp_5	rdkit	0.2	0.796624	0.802255	0.769075	0.759425	1710	0	4189	1506	68168	0	159155	56032
504444	indicp_5	rdkit	0.25	0.745847	0.752741	0.886563	0.876138	840	0	4683	1882	35097	0	178196	70062
504444	indicp_5	rdkit	0.3	0.701958	0.701385	0.979203	0.977431	154	0	5044	2207	6395	0	192346	84614
504444	indscp_5	rdkit	0.1	0.897367	0.900358	0.480351	0.472714	3848	0	2797	760	149409	0	105712	28234
504444	indscp_5	rdkit	0.15	0.850641	0.850594	0.63214	0.62457	2724	0	3575	1106	106380	0	134640	42335
504444	indscp_5	rdkit	0.2	0.801891	0.801246	0.763808	0.755183	1749	0	4189	1467	69370	0	157667	56318
504444	indscp_5	rdkit	0.25	0.751924	0.751068	0.879406	0.873999	893	0	4675	1837	35703	0	177116	70536
504444	indscp_5	rdkit	0.3	0.702768	0.701311	0.981229	0.981056	139	0	5065	2201	5368	0	193352	84635
504444	scp_5	rdkit	0.1	0.881837	0.899719	0.536124	0.533853	687	0	619	175	26417	0	24571	5683
504444	scp_5	rdkit	0.15	0.831195	0.849659	0.680621	0.689541	473	0	758	250	17594	0	30557	8520
504444	scp_5	rdkit	0.2	0.779203	0.800815	0.819041	0.81592	268	0	886	327	10432	0	34951	11288
504444	scp_5	rdkit	0.25	0.736664	0.752201	0.929777	0.921494	104	0	987	390	4449	0	38179	14043
504444	scp_5	rdkit	0.3	0.680621	0.702193	0.968265	0.971096	0	47	1008	426	0	1638	39794	15239

## Sheet: Set2_results
Endpoint	Method	Descriptor type	Signif. level	Validity active	Validity inactive	Efficiency active	Efficiency inactive	both active	none active	correct active	incorrect active	both inactive	none inactive	correct inactive	incorrect inactive
1814	acp_10	mfps	0.1	0.895396	0.903115	0.443157	0.487844	1778	0	1081	334	4192	0	3200	793
1814	acp_10	mfps	0.15	0.847479	0.852413	0.597557	0.631521	1285	0	1421	487	3016	0	3961	1208
1814	acp_10	mfps	0.2	0.792671	0.802932	0.742562	0.761026	822	0	1709	662	1956	0	4616	1613
1814	acp_10	mfps	0.25	0.750391	0.755895	0.853743	0.868907	467	0	1929	797	1073	0	5114	1998
1814	acp_10	mfps	0.3	0.699029	0.709835	0.967742	0.968112	103	0	2129	961	261	0	5549	2375
1814	icp_1	mfps	0.1	0.892891	0.901038	0.443783	0.507514	1776	0	1075	342	4031	0	3344	810
1814	icp_1	mfps	0.15	0.834325	0.851313	0.619167	0.654856	1216	0	1448	529	2825	0	4143	1217
1814	icp_1	mfps	0.2	0.790479	0.800367	0.749452	0.774832	800	0	1724	669	1843	0	4708	1634
1814	icp_1	mfps	0.25	0.736611	0.749542	0.879111	0.8865	386	0	1966	841	929	0	5206	2050
1814	icp_1	mfps	0.3	0.691199	0.703604	0.977764	0.981552	71	0	2136	986	151	0	5608	2426
1814	rscp_10	mfps	0.1	0.903226	0.899328	0.439712	0.490287	1789	0	1095	309	4172	0	3189	824
1814	rscp_10	mfps	0.15	0.83871	0.849969	0.608519	0.645082	1250	0	1428	515	2905	0	4052	1228
1814	rscp_10	mfps	0.2	0.803633	0.803299	0.727216	0.745266	871	0	1695	627	2085	0	4490	1610
1814	rscp_10	mfps	0.25	0.751331	0.756506	0.85155	0.861943	474	0	1925	794	1130	0	5062	1993
1814	rscp_10	mfps	0.3	0.704353	0.707514	0.959599	0.96237	129	0	2120	944	308	0	5483	2394
1814	scp_10	mfps	0.1	0.898528	0.898351	0.439086	0.486255	1791	0	1078	324	4205	0	3148	832
1814	scp_10	mfps	0.15	0.854369	0.849481	0.579392	0.615394	1343	0	1385	465	3148	0	3805	1232
1814	scp_10	mfps	0.2	0.80238	0.8	0.725023	0.741356	878	0	1684	631	2117	0	4431	1637
1814	scp_10	mfps	0.25	0.747573	0.747831	0.851863	0.864753	473	0	1914	806	1107	0	5014	2064
1814	scp_10	mfps	0.3	0.699969	0.695052	0.963357	0.964936	117	0	2118	958	287	0	5402	2496
2314	acp_10	mfps	0.1	0.899204	0.903607	0.516673	0.53377	2551	0	2195	532	2844	0	2668	588
2314	acp_10	mfps	0.15	0.848238	0.855082	0.667109	0.683115	1757	0	2720	801	1933	0	3283	884
2314	acp_10	mfps	0.2	0.795756	0.803607	0.800114	0.808361	1055	0	3145	1078	1169	0	3733	1198
2314	acp_10	mfps	0.25	0.743653	0.747705	0.919477	0.927541	425	0	3500	1353	442	0	4119	1539
2314	acp_10	mfps	0.3	0.69136	0.699344	0.97518	0.978689	0	131	3649	1498	0	130	4266	1704
2314	icp_1	mfps	0.1	0.889541	0.903443	0.525009	0.55	2507	0	2188	583	2745	0	2766	589
2314	icp_1	mfps	0.15	0.841607	0.852295	0.672414	0.690164	1729	0	2713	836	1890	0	3309	901
2314	icp_1	mfps	0.2	0.788935	0.800656	0.804092	0.814918	1034	0	3130	1114	1129	0	3755	1216
2314	icp_1	mfps	0.25	0.735506	0.746557	0.925351	0.929016	394	0	3488	1396	433	0	4121	1546
2314	icp_1	mfps	0.3	0.683213	0.698689	0.973475	0.975902	0	140	3606	1532	0	147	4262	1691
2314	rscp_10	mfps	0.1	0.896173	0.899344	0.526715	0.544098	2498	0	2232	548	2781	0	2705	614
2314	rscp_10	mfps	0.15	0.849375	0.845574	0.679424	0.688033	1692	0	2791	795	1903	0	3255	942
2314	rscp_10	mfps	0.2	0.795188	0.798033	0.807313	0.81459	1017	0	3180	1081	1131	0	3737	1232
2314	rscp_10	mfps	0.25	0.737969	0.742459	0.930845	0.934918	365	0	3530	1383	397	0	4132	1571
2314	rscp_10	mfps	0.3	0.687571	0.699836	0.971391	0.977541	0	151	3629	1498	0	137	4269	1694
2314	scp_10	mfps	0.1	0.901099	0.899344	0.526146	0.521475	2501	0	2255	522	2919	0	2567	614
2314	scp_10	mfps	0.15	0.850133	0.854426	0.668435	0.664754	1750	0	2737	791	2045	0	3167	888
2314	scp_10	mfps	0.2	0.800493	0.79541	0.797082	0.802131	1071	0	3154	1053	1207	0	3645	1248
2314	scp_10	mfps	0.25	0.748579	0.746885	0.908109	0.909836	485	0	3466	1327	550	0	4006	1544
2314	scp_10	mfps	0.3	0.69856	0.7	0.994884	0.99541	0	27	3687	1564	0	28	4270	1802
2796	acp_10	mfps	0.1	0.897297	0.899201	0.535135	0.553759	516	0	480	114	4582	0	4651	1035
2796	acp_10	mfps	0.15	0.840541	0.848851	0.698198	0.7015	335	0	598	177	3065	0	5651	1552
2796	acp_10	mfps	0.2	0.791892	0.800545	0.821622	0.825088	198	0	681	231	1796	0	6424	2048
2796	acp_10	mfps	0.25	0.740541	0.749805	0.932432	0.930951	75	0	747	288	709	0	6990	2569
2796	acp_10	mfps	0.3	0.699099	0.697117	0.981081	0.97127	0	21	776	313	0	295	7158	2815
2796	icp_1	mfps	0.1	0.895495	0.896085	0.548649	0.539248	501	0	493	116	4731	0	4470	1067
2796	icp_1	mfps	0.15	0.846847	0.841352	0.695495	0.694001	338	0	602	170	3142	0	5497	1629
2796	icp_1	mfps	0.2	0.807207	0.794507	0.805405	0.805999	216	0	680	214	1992	0	6166	2110
2796	icp_1	mfps	0.25	0.745045	0.743864	0.91982	0.931048	89	0	738	283	708	0	6930	2630
2796	icp_1	mfps	0.3	0.694595	0.694488	0.971171	0.974971	0	32	771	307	0	257	7131	2880
2796	rscp_10	mfps	0.1	0.897297	0.890534	0.545946	0.558531	504	0	492	114	4533	0	4611	1124
2796	rscp_10	mfps	0.15	0.83964	0.845247	0.704505	0.708414	328	0	604	178	2994	0	5685	1589
2796	rscp_10	mfps	0.2	0.78018	0.79441	0.836937	0.833561	181	0	685	244	1709	0	6448	2111
2796	rscp_10	mfps	0.25	0.732432	0.744157	0.943243	0.940105	63	0	750	297	615	0	7026	2627
2796	rscp_10	mfps	0.3	0.692793	0.694683	0.968468	0.968835	0	35	769	306	0	320	7133	2815
2796	scp_10	mfps	0.1	0.898198	0.893455	0.505405	0.536619	549	0	448	113	4758	0	4416	1094
2796	scp_10	mfps	0.15	0.833333	0.845345	0.662162	0.67686	375	0	550	185	3318	0	5362	1588
2796	scp_10	mfps	0.2	0.786486	0.793923	0.795495	0.802493	227	0	646	237	2028	0	6124	2116
2796	scp_10	mfps	0.25	0.737838	0.74328	0.90991	0.910304	100	0	719	291	921	0	6711	2636
2796	scp_10	mfps	0.3	0.693694	0.69215	0.993694	0.992209	0	7	770	333	0	80	7107	3081
463190	acp_10	mfps	0.1	0.920045	0.919256	0.341216	0.377788	585	0	232	71	6527	0	3116	847
463190	acp_10	mfps	0.15	0.870495	0.874833	0.501126	0.516492	443	0	330	115	5072	0	4105	1313
463190	acp_10	mfps	0.2	0.814189	0.825548	0.63964	0.638799	320	0	403	165	3789	0	4871	1830
463190	acp_10	mfps	0.25	0.769144	0.771878	0.769144	0.762154	205	0	478	205	2495	0	5602	2393
463190	acp_10	mfps	0.3	0.726351	0.723451	0.876126	0.86959	110	0	535	243	1368	0	6221	2901
463190	icp_1	mfps	0.1	0.893018	0.90448	0.381757	0.397235	549	0	244	95	6323	0	3165	1002
463190	icp_1	mfps	0.15	0.847973	0.858818	0.531532	0.530219	416	0	337	135	4928	0	4081	1481
463190	icp_1	mfps	0.2	0.80518	0.809247	0.654279	0.635462	307	0	408	173	3824	0	4665	2001
463190	icp_1	mfps	0.25	0.773649	0.754814	0.762387	0.746425	211	0	476	201	2660	0	5258	2572
463190	icp_1	mfps	0.3	0.742117	0.708675	0.846847	0.847474	136	0	523	229	1600	0	5834	3056
463190	rscp_10	mfps	0.1	0.923423	0.905434	0.355856	0.394185	572	0	248	68	6355	0	3143	992
463190	rscp_10	mfps	0.15	0.856982	0.855291	0.523649	0.55081	423	0	338	127	4712	0	4260	1518
463190	rscp_10	mfps	0.2	0.806306	0.805052	0.649775	0.662917	311	0	405	172	3536	0	4909	2045
463190	rscp_10	mfps	0.25	0.760135	0.755291	0.786036	0.772164	190	0	485	213	2390	0	5533	2567
463190	rscp_10	mfps	0.3	0.727477	0.703146	0.875	0.879504	111	0	535	242	1264	0	6112	3114
463190	scp_10	mfps	0.1	0.906532	0.897903	0.29955	0.359771	622	0	183	83	6716	0	2703	1071
463190	scp_10	mfps	0.15	0.868243	0.846902	0.418919	0.486463	516	0	255	117	5387	0	3497	1606
463190	scp_10	mfps	0.2	0.806306	0.796949	0.56982	0.60877	382	0	334	172	4104	0	4256	2130
463190	scp_10	mfps	0.25	0.75	0.746711	0.704955	0.716111	262	0	404	222	2978	0	4855	2657
463190	scp_10	mfps	0.3	0.691441	0.69285	0.81982	0.828027	160	0	454	274	1804	0	5464	3222
485346	acp_10	mfps	0.1	0.902672	0.901549	0.51145	0.531365	512	0	434	102	4841	0	4472	1017
485346	acp_10	mfps	0.15	0.851145	0.852469	0.660305	0.678025	356	0	536	156	3326	0	5480	1524
485346	acp_10	mfps	0.2	0.792939	0.799419	0.807252	0.801549	202	0	629	217	2050	0	6208	2072
485346	acp_10	mfps	0.25	0.73855	0.752759	0.918893	0.922652	85	0	689	274	799	0	6977	2554
485346	acp_10	mfps	0.3	0.692748	0.703291	0.978053	0.976089	0	23	726	299	0	247	7265	2818
485346	icp_1	mfps	0.1	0.898855	0.897386	0.51813	0.542885	505	0	437	106	4722	0	4548	1060
485346	icp_1	mfps	0.15	0.85687	0.845595	0.659351	0.678122	357	0	541	150	3325	0	5410	1595
485346	icp_1	mfps	0.2	0.794847	0.79516	0.817748	0.808035	191	0	642	215	1983	0	6231	2116
485346	icp_1	mfps	0.25	0.735687	0.742885	0.945611	0.926525	57	0	714	277	759	0	6915	2656
485346	icp_1	mfps	0.3	0.703244	0.695547	0.983779	0.981317	0	17	737	294	0	193	7185	2952
485346	rscp_10	mfps	0.1	0.902672	0.898354	0.524809	0.536012	498	0	448	102	4793	0	4487	1050
485346	rscp_10	mfps	0.15	0.853053	0.850145	0.678435	0.688093	337	0	557	154	3222	0	5560	1548
485346	rscp_10	mfps	0.2	0.798664	0.801065	0.807252	0.814908	202	0	635	211	1912	0	6363	2055
485346	rscp_10	mfps	0.25	0.745229	0.750242	0.925573	0.921491	78	0	703	267	811	0	6939	2580
485346	rscp_10	mfps	0.3	0.696565	0.699806	0.977099	0.977832	0	24	730	294	0	229	7229	2872
485346	scp_10	mfps	0.1	0.89313	0.899903	0.498092	0.504259	526	0	410	112	5121	0	4175	1034
485346	scp_10	mfps	0.15	0.842557	0.848306	0.653626	0.654695	363	0	520	165	3567	0	5196	1567
485346	scp_10	mfps	0.2	0.778626	0.797289	0.800573	0.810358	209	0	607	232	1959	0	6277	2094
485346	scp_10	mfps	0.25	0.735687	0.749371	0.909351	0.910939	95	0	676	277	920	0	6821	2589
485346	scp_10	mfps	0.3	0.681298	0.698548	0.986641	0.99061	0	14	714	320	0	97	7216	3017
504652	acp_10	mfps	0.1	0.899691	0.9146	0.344907	0.302222	849	0	317	130	7035	0	2186	861
504652	acp_10	mfps	0.15	0.854938	0.865404	0.470679	0.437413	686	0	422	188	5672	0	3053	1357
504652	acp_10	mfps	0.2	0.807099	0.81591	0.591049	0.564967	530	0	516	250	4386	0	3840	1856
504652	acp_10	mfps	0.25	0.746914	0.763043	0.722222	0.693216	360	0	608	328	3093	0	4600	2389
504652	acp_10	mfps	0.3	0.69213	0.712755	0.841049	0.811149	206	0	691	399	1904	0	5282	2896
504652	icp_1	mfps	0.1	0.89892	0.904483	0.344136	0.299742	850	0	315	131	7060	0	2059	963
504652	icp_1	mfps	0.15	0.856481	0.853402	0.478395	0.422238	676	0	434	186	5825	0	2779	1478
504652	icp_1	mfps	0.2	0.794753	0.800635	0.616512	0.560107	497	0	533	266	4435	0	3637	2010
504652	icp_1	mfps	0.25	0.73534	0.747967	0.739198	0.707399	338	0	615	343	2950	0	4591	2541
504652	icp_1	mfps	0.3	0.690586	0.698968	0.83642	0.810752	212	0	683	401	1908	0	5139	3035
504652	rscp_10	mfps	0.1	0.899691	0.903491	0.36034	0.316108	829	0	337	130	6895	0	2214	973
504652	rscp_10	mfps	0.15	0.851852	0.851815	0.489198	0.44882	662	0	442	192	5557	0	3031	1494
504652	rscp_10	mfps	0.2	0.814043	0.802123	0.591821	0.580837	529	0	526	241	4226	0	3861	1995
504652	rscp_10	mfps	0.25	0.753858	0.753323	0.726852	0.698572	354	0	623	319	3039	0	4556	2487
504652	rscp_10	mfps	0.3	0.6875	0.703035	0.845679	0.83287	200	0	691	405	1685	0	5403	2994
504652	scp_10	mfps	0.1	0.903549	0.908054	0.309414	0.298949	895	0	276	125	7068	0	2087	927
504652	scp_10	mfps	0.15	0.846451	0.861932	0.441358	0.433842	724	0	373	199	5708	0	2982	1392
504652	scp_10	mfps	0.2	0.792438	0.81214	0.573302	0.556834	553	0	474	269	4468	0	3720	1894
504652	scp_10	mfps	0.25	0.739969	0.764729	0.685185	0.683396	408	0	551	337	3192	0	4518	2372
504652	scp_10	mfps	0.3	0.69213	0.709581	0.797068	0.800536	263	0	634	399	2011	0	5143	2928
588726	acp_10	mfps	0.1	0.908913	0.902192	0.721841	0.606546	284	0	644	93	4075	0	5269	1013
588726	acp_10	mfps	0.15	0.852106	0.854688	0.851126	0.780438	152	0	718	151	2274	0	6578	1505
588726	acp_10	mfps	0.2	0.806072	0.80728	0.941234	0.919282	60	0	763	198	836	0	7525	1996
588726	acp_10	mfps	0.25	0.751224	0.75659	0.962782	0.954041	0	38	767	216	0	476	7836	2045
588726	acp_10	mfps	0.3	0.704212	0.708506	0.889324	0.854205	0	113	719	189	0	1510	7338	1509
588726	icp_1	mfps	0.1	0.901077	0.896978	0.736533	0.600946	269	0	651	101	4133	0	5157	1067
588726	icp_1	mfps	0.15	0.84427	0.848025	0.855044	0.788645	148	0	714	159	2189	0	6594	1574
588726	icp_1	mfps	0.2	0.794319	0.804384	0.940255	0.928647	61	0	750	210	739	0	7592	2026
588726	icp_1	mfps	0.25	0.743389	0.752245	0.96474	0.955006	0	36	759	226	0	466	7791	2100
588726	icp_1	mfps	0.3	0.698335	0.704161	0.891283	0.855364	0	111	713	197	0	1498	7293	1566
588726	rscp_10	mfps	0.1	0.914789	0.896399	0.719882	0.592353	286	0	648	87	4222	0	5062	1073
588726	rscp_10	mfps	0.15	0.867777	0.847543	0.846229	0.781307	157	0	729	135	2265	0	6513	1579
588726	rscp_10	mfps	0.2	0.821743	0.80139	0.940255	0.919668	61	0	778	182	832	0	7468	2057
588726	rscp_10	mfps	0.25	0.764936	0.75041	0.96474	0.95491	0	36	781	204	0	467	7772	2118
588726	rscp_10	mfps	0.3	0.718903	0.702906	0.887365	0.857777	0	115	734	172	0	1473	7280	1604
588726	scp_10	mfps	0.1	0.905975	0.893116	0.6905	0.587622	316	0	609	96	4271	0	4979	1107
588726	scp_10	mfps	0.15	0.869736	0.844163	0.80999	0.740272	194	0	694	133	2690	0	6053	1614
588726	scp_10	mfps	0.2	0.808031	0.796563	0.919687	0.910785	82	0	743	196	924	0	7326	2107
588726	scp_10	mfps	0.25	0.745348	0.74761	0.975514	0.968041	0	25	761	235	0	331	7743	2283
588726	scp_10	mfps	0.3	0.696376	0.694023	0.87953	0.86106	0	123	711	187	0	1439	7188	1730
652054	acp_10	mfps	0.1	0.877885	0.913426	0.614423	0.405204	401	0	512	127	6149	0	3294	895
652054	acp_10	mfps	0.15	0.826923	0.865254	0.7125	0.566647	299	0	561	180	4480	0	4465	1393
652054	acp_10	mfps	0.2	0.773077	0.819598	0.822115	0.715806	185	0	619	236	2938	0	5535	1865
652054	acp_10	mfps	0.25	0.726923	0.771039	0.909615	0.857129	94	0	662	284	1477	0	6494	2367
652054	acp_10	mfps	0.3	0.686538	0.722287	0.989423	0.980847	11	0	703	326	197	1	7270	2870
652054	icp_1	mfps	0.1	0.882692	0.900851	0.617308	0.407719	398	0	520	122	6123	0	3190	1025
652054	icp_1	mfps	0.15	0.819231	0.855388	0.730769	0.592087	280	0	572	188	4217	0	4626	1495
652054	icp_1	mfps	0.2	0.755769	0.801993	0.846154	0.757497	160	0	626	254	2507	0	5784	2047
652054	icp_1	mfps	0.25	0.706731	0.749275	0.933654	0.894951	69	0	666	305	1086	0	6660	2592
652054	icp_1	mfps	0.3	0.668269	0.702554	1	0.998549	0	0	695	345	15	0	7248	3075
652054	rscp_10	mfps	0.1	0.870192	0.903753	0.619231	0.442639	396	0	509	135	5762	0	3581	995
652054	rscp_10	mfps	0.15	0.825	0.854711	0.738462	0.598568	272	0	586	182	4150	0	4686	1502
652054	rscp_10	mfps	0.2	0.778846	0.805185	0.836538	0.726349	170	0	640	230	2829	0	5495	2014
652054	rscp_10	mfps	0.25	0.732692	0.75208	0.911538	0.868543	92	0	670	278	1359	0	6416	2563
652054	rscp_10	mfps	0.3	0.682692	0.701586	0.994231	0.991488	6	0	704	330	88	0	7165	3085
652054	scp_10	mfps	0.1	0.885577	0.899594	0.582692	0.408686	434	0	487	119	6113	0	3187	1038
652054	scp_10	mfps	0.15	0.826923	0.853357	0.704808	0.58106	307	0	553	180	4331	0	4491	1516
652054	scp_10	mfps	0.2	0.782692	0.801412	0.801923	0.730025	206	0	608	226	2791	0	5494	2053
652054	scp_10	mfps	0.25	0.731731	0.748307	0.898077	0.869317	106	0	655	279	1351	0	6385	2602
652054	scp_10	mfps	0.3	0.688462	0.700135	0.986538	0.982105	14	0	702	324	185	0	7053	3100
687014	acp_10	mfps	0.1	0.893795	0.906831	0.486874	0.503226	430	0	319	89	5236	0	4322	982
687014	acp_10	mfps	0.15	0.842482	0.858444	0.649165	0.656357	294	0	412	132	3622	0	5426	1492
687014	acp_10	mfps	0.2	0.799523	0.810626	0.772076	0.773814	191	0	479	168	2384	0	6160	1996
687014	acp_10	mfps	0.25	0.75537	0.76129	0.881862	0.885199	99	0	534	205	1210	0	6814	2516
687014	acp_10	mfps	0.3	0.710024	0.709488	0.991647	0.98814	7	0	588	243	117	8	7361	3054
687014	icp_1	mfps	0.1	0.899761	0.898956	0.511933	0.493074	409	0	345	84	5343	0	4132	1065
687014	icp_1	mfps	0.15	0.840095	0.846869	0.667064	0.66556	279	0	425	134	3525	0	5401	1614
687014	icp_1	mfps	0.2	0.812649	0.795351	0.78043	0.774099	184	0	497	157	2381	0	6002	2157
687014	icp_1	mfps	0.25	0.770883	0.746205	0.899761	0.891841	84	0	562	192	1140	0	6725	2675
687014	icp_1	mfps	0.3	0.729117	0.6963	0.997613	0.99592	2	0	609	227	43	0	7296	3201
687014	rscp_10	mfps	0.1	0.910501	0.901992	0.479714	0.487002	436	0	327	75	5407	0	4100	1033
687014	rscp_10	mfps	0.15	0.862768	0.852657	0.634845	0.639374	306	0	417	115	3801	0	5186	1553
687014	rscp_10	mfps	0.2	0.813842	0.809488	0.770883	0.766034	192	0	490	156	2466	0	6066	2008
687014	rscp_10	mfps	0.25	0.756563	0.754649	0.899761	0.887761	84	0	550	204	1183	0	6771	2586
687014	rscp_10	mfps	0.3	0.729117	0.706546	0.97494	0.983302	21	0	590	227	176	0	7271	3093
687014	scp_10	mfps	0.1	0.893795	0.9037	0.47852	0.464516	437	0	312	89	5644	0	3881	1015
687014	scp_10	mfps	0.15	0.852029	0.84962	0.627685	0.622581	312	0	402	124	3978	0	4977	1585
687014	scp_10	mfps	0.2	0.804296	0.796964	0.752983	0.74592	207	0	467	164	2678	0	5722	2140
687014	scp_10	mfps	0.25	0.747017	0.748482	0.859189	0.86186	118	0	508	212	1456	0	6433	2651
687014	scp_10	mfps	0.3	0.705251	0.697723	0.965394	0.966983	29	0	562	247	348	0	7006	3186
743279	acp_10	mfps	0.1	0.904073	0.907485	0.445874	0.424201	1034	0	653	179	5477	0	3155	880
743279	acp_10	mfps	0.15	0.859593	0.859441	0.589496	0.582422	766	0	838	262	3972	0	4203	1337
743279	acp_10	mfps	0.2	0.803859	0.80656	0.718114	0.717199	526	0	974	366	2690	0	4982	1840
743279	acp_10	mfps	0.25	0.758842	0.760513	0.826902	0.836417	323	0	1093	450	1556	0	5678	2278
743279	acp_10	mfps	0.3	0.69507	0.710366	0.949625	0.94775	94	0	1203	569	497	0	6260	2755
743279	icp_1	mfps	0.1	0.899786	0.903701	0.439443	0.416106	1046	0	633	187	5554	0	3042	916
743279	icp_1	mfps	0.15	0.853162	0.848297	0.586817	0.566548	771	0	821	274	4123	0	3946	1443
743279	icp_1	mfps	0.2	0.811361	0.803091	0.702572	0.686922	555	0	959	352	2978	0	4661	1873
743279	icp_1	mfps	0.25	0.746517	0.7541	0.837085	0.824958	304	0	1089	473	1665	0	5508	2339
743279	icp_1	mfps	0.3	0.694534	0.708474	0.945338	0.943755	102	0	1194	570	535	0	6204	2773
743279	rscp_10	mfps	0.1	0.894427	0.902019	0.469453	0.455214	990	0	679	197	5182	0	3398	932
743279	rscp_10	mfps	0.15	0.844587	0.848717	0.625938	0.609756	698	0	878	290	3712	0	4361	1439
743279	rscp_10	mfps	0.2	0.787781	0.791947	0.765273	0.748003	438	0	1032	396	2397	0	5136	1979
743279	rscp_10	mfps	0.25	0.733655	0.746741	0.87299	0.8668	237	0	1132	497	1267	0	5836	2409
743279	rscp_10	mfps	0.3	0.690782	0.695963	0.974812	0.974664	47	0	1242	577	241	0	6379	2892
743279	scp_10	mfps	0.1	0.903001	0.894765	0.429796	0.441548	1064	0	621	181	5312	0	3199	1001
743279	scp_10	mfps	0.15	0.849411	0.844407	0.574491	0.591674	794	0	791	281	3884	0	4148	1480
743279	scp_10	mfps	0.2	0.794748	0.796678	0.711147	0.718881	539	0	944	383	2674	0	4904	1934
743279	scp_10	mfps	0.25	0.747588	0.751577	0.825295	0.828638	326	0	1069	471	1630	0	5519	2363
743279	scp_10	mfps	0.3	0.695606	0.702586	0.936227	0.934714	119	0	1179	568	621	0	6062	2829
1814	acp_10	rdkit	0.1	0.904792	0.901161	0.483245	0.47245	1650	0	1239	304	4318	0	3058	809
1814	acp_10	rdkit	0.15	0.851863	0.856689	0.6342	0.623824	1168	0	1552	473	3079	0	3933	1173
1814	acp_10	rdkit	0.2	0.803946	0.803665	0.76699	0.755406	744	0	1823	626	2002	0	4576	1607
1814	acp_10	rdkit	0.25	0.75321	0.754918	0.882242	0.873305	376	0	2029	788	1037	0	5142	2006
1814	acp_10	rdkit	0.3	0.702161	0.698717	0.988412	0.986439	37	0	2205	951	111	0	5608	2466
1814	icp_1	rdkit	0.1	0.902913	0.897495	0.486063	0.476848	1641	0	1242	310	4282	0	3064	839
1814	icp_1	rdkit	0.15	0.85938	0.849603	0.629502	0.619059	1183	0	1561	449	3118	0	3836	1231
1814	icp_1	rdkit	0.2	0.810523	0.806109	0.750391	0.744044	797	0	1791	605	2095	0	4503	1587
1814	icp_1	rdkit	0.25	0.756342	0.750641	0.886627	0.872083	362	0	2053	778	1047	0	5097	2041
1814	icp_1	rdkit	0.3	0.713122	0.700794	0.981835	0.974954	58	0	2219	916	205	0	5531	2449
1814	rscp_10	rdkit	0.1	0.899154	0.89945	0.487003	0.487844	1638	0	1233	322	4192	0	3170	823
1814	rscp_10	rdkit	0.15	0.847792	0.854856	0.636705	0.633232	1160	0	1547	486	3002	0	3995	1188
1814	rscp_10	rdkit	0.2	0.801441	0.806597	0.763545	0.758094	755	0	1804	634	1980	0	4622	1583
1814	rscp_10	rdkit	0.25	0.742875	0.750886	0.893204	0.884667	341	0	2031	821	944	0	5202	2039
1814	rscp_10	rdkit	0.3	0.698716	0.699206	0.996242	0.994502	12	0	2219	962	45	0	5678	2462
1814	scp_10	rdkit	0.1	0.891325	0.90336	0.478547	0.480391	1665	0	1181	347	4253	0	3141	791
1814	scp_10	rdkit	0.15	0.850611	0.853635	0.630755	0.626756	1179	0	1537	477	3055	0	3932	1198
1814	scp_10	rdkit	0.2	0.801441	0.805498	0.752897	0.758827	789	0	1770	634	1974	0	4619	1592
1814	scp_10	rdkit	0.25	0.749765	0.753818	0.879737	0.877825	384	0	2010	799	1000	0	5170	2015
1814	scp_10	rdkit	0.3	0.705919	0.70336	0.97839	0.980086	69	0	2185	939	163	0	5594	2428
2314	acp_10	rdkit	0.1	0.903562	0.896393	0.52823	0.523115	2490	0	2279	509	2909	0	2559	632
2314	acp_10	rdkit	0.15	0.853354	0.848525	0.67393	0.669344	1721	0	2783	774	2017	0	3159	924
2314	acp_10	rdkit	0.2	0.802008	0.805738	0.806177	0.793443	1023	0	3210	1045	1260	0	3655	1185
2314	acp_10	rdkit	0.25	0.7518	0.750492	0.916825	0.912131	439	0	3529	1310	536	0	4042	1522
2314	acp_10	rdkit	0.3	0.702539	0.701311	0.985032	0.98459	0	79	3708	1491	0	94	4278	1728
2314	icp_1	rdkit	0.1	0.902046	0.892459	0.536946	0.524098	2444	0	2317	517	2903	0	2541	656
2314	icp_1	rdkit	0.15	0.853543	0.84	0.687761	0.674262	1648	0	2857	773	1987	0	3137	976
2314	icp_1	rdkit	0.2	0.808261	0.791475	0.802577	0.79541	1042	0	3224	1012	1248	0	3580	1272
2314	icp_1	rdkit	0.25	0.755779	0.742951	0.914551	0.907869	451	0	3538	1289	562	0	3970	1568
2314	icp_1	rdkit	0.3	0.700644	0.693934	0.98579	0.986557	0	75	3698	1505	0	82	4233	1785
2314	rscp_10	rdkit	0.1	0.908109	0.894098	0.531451	0.512951	2473	0	2320	485	2971	0	2483	646
2314	rscp_10	rdkit	0.15	0.857522	0.845082	0.678666	0.663115	1696	0	2830	752	2055	0	3100	945
2314	rscp_10	rdkit	0.2	0.806366	0.796885	0.805987	0.793607	1024	0	3232	1022	1259	0	3602	1239
2314	rscp_10	rdkit	0.25	0.762221	0.742951	0.912467	0.906557	462	0	3561	1255	570	0	3962	1568
2314	rscp_10	rdkit	0.3	0.711065	0.695246	0.990527	0.99082	0	50	3753	1475	0	56	4241	1803
2314	scp_10	rdkit	0.1	0.896362	0.894918	0.533725	0.524426	2461	0	2270	547	2901	0	2558	641
2314	scp_10	rdkit	0.15	0.844828	0.846393	0.679424	0.668525	1692	0	2767	819	2022	0	3141	937
2314	scp_10	rdkit	0.2	0.797272	0.791148	0.80864	0.800984	1010	0	3198	1070	1214	0	3612	1274
2314	scp_10	rdkit	0.25	0.747442	0.736885	0.915309	0.915574	447	0	3498	1333	515	0	3980	1605
2314	scp_10	rdkit	0.3	0.69496	0.694098	0.984653	0.986393	0	81	3668	1529	0	83	4234	1783
2796	acp_10	rdkit	0.1	0.895495	0.895501	0.510811	0.536911	543	0	451	116	4755	0	4440	1073
2796	acp_10	rdkit	0.15	0.838739	0.8433	0.656757	0.680658	381	0	550	179	3279	0	5380	1609
2796	acp_10	rdkit	0.2	0.792793	0.791878	0.793694	0.805415	229	0	651	230	1998	0	6133	2137
2796	acp_10	rdkit	0.25	0.752252	0.74737	0.905405	0.908551	105	0	730	275	939	0	6735	2594
2796	acp_10	rdkit	0.3	0.702703	0.697117	0.992793	0.991332	0	8	780	322	0	89	7158	3021
2796	icp_1	rdkit	0.1	0.898198	0.891995	0.510811	0.522302	543	0	454	113	4905	0	4254	1109
2796	icp_1	rdkit	0.15	0.845045	0.837261	0.654955	0.664589	383	0	555	172	3444	0	5153	1671
2796	icp_1	rdkit	0.2	0.799099	0.786424	0.788288	0.792365	235	0	652	223	2132	0	5943	2193
2796	icp_1	rdkit	0.25	0.761261	0.736755	0.897297	0.894137	114	0	731	265	1087	0	6478	2703
2796	icp_1	rdkit	0.3	0.723423	0.686307	0.991892	0.988411	9	0	794	307	119	0	6928	3221
2796	rscp_10	rdkit	0.1	0.911712	0.892579	0.486486	0.525029	570	0	442	98	4877	0	4288	1103
2796	rscp_10	rdkit	0.15	0.836937	0.840378	0.671171	0.681145	365	0	564	181	3274	0	5355	1639
2796	rscp_10	rdkit	0.2	0.795495	0.791391	0.78018	0.795286	244	0	639	227	2102	0	6024	2142
2796	rscp_10	rdkit	0.25	0.755856	0.744351	0.887387	0.896474	125	0	714	271	1063	0	6580	2625
2796	rscp_10	rdkit	0.3	0.712613	0.696825	0.995495	0.990651	5	0	786	319	96	0	7059	3113
2796	scp_10	rdkit	0.1	0.891892	0.891215	0.491892	0.533697	564	0	426	120	4788	0	4363	1117
2796	scp_10	rdkit	0.15	0.83964	0.842715	0.648649	0.676178	390	0	542	178	3325	0	5328	1615
2796	scp_10	rdkit	0.2	0.786486	0.790904	0.795495	0.802591	227	0	646	237	2027	0	6094	2147
2796	scp_10	rdkit	0.25	0.731532	0.743864	0.900901	0.903097	110	0	702	298	995	0	6643	2630
2796	scp_10	rdkit	0.3	0.676577	0.689034	0.989189	0.990456	0	12	751	347	0	98	7075	3095
463190	acp_10	rdkit	0.1	0.913288	0.909438	0.342342	0.447474	584	0	227	77	5796	0	3744	950
463190	acp_10	rdkit	0.15	0.859234	0.864347	0.494369	0.580362	449	0	314	125	4402	0	4665	1423
463190	acp_10	rdkit	0.2	0.811937	0.812488	0.636261	0.697807	323	0	398	167	3170	0	5353	1967
463190	acp_10	rdkit	0.25	0.775901	0.75939	0.755631	0.80734	217	0	472	199	2021	0	5945	2524
463190	acp_10	rdkit	0.3	0.707207	0.70858	0.89527	0.917827	93	0	535	260	862	0	6571	3057
463190	icp_1	rdkit	0.1	0.90991	0.900667	0.353604	0.459581	574	0	234	80	5669	0	3779	1042
463190	icp_1	rdkit	0.15	0.859234	0.847569	0.511261	0.595329	434	0	329	125	4245	0	4646	1599
463190	icp_1	rdkit	0.2	0.810811	0.804766	0.649775	0.710486	311	0	409	168	3037	0	5405	2048
463190	icp_1	rdkit	0.25	0.752252	0.750906	0.789414	0.822402	187	0	481	220	1863	0	6014	2613
463190	icp_1	rdkit	0.3	0.713964	0.699142	0.906532	0.926978	83	0	551	254	766	0	6568	3156
463190	rscp_10	rdkit	0.1	0.913288	0.900953	0.355856	0.456149	572	0	239	77	5705	0	3746	1039
463190	rscp_10	rdkit	0.15	0.86036	0.855767	0.495495	0.581411	448	0	316	124	4391	0	4586	1513
463190	rscp_10	rdkit	0.2	0.808559	0.80734	0.631757	0.699619	327	0	391	170	3151	0	5318	2021
463190	rscp_10	rdkit	0.25	0.765766	0.75367	0.77027	0.809628	204	0	476	208	1997	0	5909	2584
463190	rscp_10	rdkit	0.3	0.724099	0.70286	0.88964	0.91306	98	0	545	245	912	0	6461	3117
463190	scp_10	rdkit	0.1	0.890766	0.902383	0.364865	0.467207	564	0	227	97	5589	0	3877	1024
463190	scp_10	rdkit	0.15	0.846847	0.854814	0.481982	0.574738	460	0	292	136	4461	0	4506	1523
463190	scp_10	rdkit	0.2	0.807432	0.802193	0.622748	0.692183	335	0	382	171	3229	0	5186	2075
463190	scp_10	rdkit	0.25	0.745495	0.752336	0.778153	0.805529	197	0	465	226	2040	0	5852	2598
463190	scp_10	rdkit	0.3	0.708333	0.698189	0.894144	0.908103	94	0	535	259	964	0	6360	3166
485346	acp_10	rdkit	0.1	0.896947	0.902323	0.532443	0.522265	490	0	450	108	4935	0	4386	1009
485346	acp_10	rdkit	0.15	0.831107	0.846563	0.69084	0.678509	324	0	547	177	3321	0	5424	1585
485346	acp_10	rdkit	0.2	0.782443	0.798258	0.823473	0.806389	185	0	635	228	2000	0	6246	2084
485346	acp_10	rdkit	0.25	0.744275	0.747919	0.927481	0.91878	76	0	704	268	839	0	6887	2604
485346	acp_10	rdkit	0.3	0.697519	0.700581	0.983779	0.978993	0	17	731	300	0	217	7237	2876
485346	icp_1	rdkit	0.1	0.902672	0.897483	0.53626	0.501936	486	0	460	102	5145	0	4126	1059
485346	icp_1	rdkit	0.15	0.847328	0.843562	0.685115	0.66273	330	0	558	160	3484	0	5230	1616
485346	icp_1	rdkit	0.2	0.795802	0.793224	0.811069	0.801162	198	0	636	214	2054	0	6140	2136
485346	icp_1	rdkit	0.25	0.76145	0.746079	0.90458	0.90455	100	0	698	250	986	0	6721	2623
485346	icp_1	rdkit	0.3	0.703244	0.699419	0.992366	0.985673	0	8	737	303	0	148	7225	2957
485346	rscp_10	rdkit	0.1	0.879771	0.899516	0.544847	0.548596	477	0	445	126	4663	0	4629	1038
485346	rscp_10	rdkit	0.15	0.82729	0.849274	0.701336	0.714521	313	0	554	181	2949	0	5824	1557
485346	rscp_10	rdkit	0.2	0.783397	0.800581	0.831107	0.820039	177	0	644	227	1859	0	6411	2060
485346	rscp_10	rdkit	0.25	0.714695	0.746176	0.958015	0.943756	44	0	705	299	581	0	7127	2622
485346	rscp_10	rdkit	0.3	0.677481	0.696515	0.968511	0.953437	0	33	710	305	0	481	7195	2654
485346	scp_10	rdkit	0.1	0.876908	0.897677	0.526718	0.541142	496	0	423	129	4740	0	4533	1057
485346	scp_10	rdkit	0.15	0.818702	0.845983	0.682252	0.708035	333	0	525	190	3016	0	5723	1591
485346	scp_10	rdkit	0.2	0.776718	0.797289	0.805344	0.810455	204	0	610	234	1958	0	6278	2094
485346	scp_10	rdkit	0.25	0.727099	0.747047	0.929389	0.929913	74	0	688	286	724	0	6993	2613
485346	scp_10	rdkit	0.3	0.697519	0.700871	0.98855	0.977057	0	12	731	305	0	237	7240	2853
504652	acp_10	rdkit	0.1	0.899691	0.911823	0.338735	0.312438	857	0	309	130	6932	0	2261	889
504652	acp_10	rdkit	0.15	0.858025	0.86094	0.465278	0.464888	693	0	419	184	5395	0	3285	1402
504652	acp_10	rdkit	0.2	0.802469	0.811843	0.592593	0.595318	528	0	512	256	4080	0	4105	1897
504652	acp_10	rdkit	0.25	0.751543	0.765225	0.706019	0.723864	381	0	593	322	2784	0	4931	2367
504652	acp_10	rdkit	0.3	0.693673	0.716425	0.834105	0.833466	215	0	684	397	1679	0	5544	2859
504652	icp_1	rdkit	0.1	0.899691	0.902995	0.343364	0.325828	851	0	315	130	6797	0	2307	978
504652	icp_1	rdkit	0.15	0.848765	0.852807	0.478395	0.476691	676	0	424	196	5276	0	3322	1484
504652	icp_1	rdkit	0.2	0.794753	0.807379	0.600309	0.607915	518	0	512	266	3953	0	4187	1942
504652	icp_1	rdkit	0.25	0.746914	0.760762	0.712191	0.715929	373	0	595	328	2864	0	4806	2412
504652	icp_1	rdkit	0.3	0.685185	0.711168	0.834105	0.835747	215	0	673	408	1656	0	5514	2912
504652	rscp_10	rdkit	0.1	0.890432	0.901508	0.366512	0.350327	821	0	333	142	6550	0	2539	993
504652	rscp_10	rdkit	0.15	0.851852	0.853402	0.489198	0.481353	662	0	442	192	5229	0	3375	1478
504652	rscp_10	rdkit	0.2	0.805556	0.806983	0.589506	0.606427	532	0	512	252	3968	0	4168	1946
504652	rscp_10	rdkit	0.25	0.743827	0.75848	0.719136	0.733089	364	0	600	332	2691	0	4956	2435
504652	rscp_10	rdkit	0.3	0.693673	0.709978	0.839506	0.837433	208	0	691	397	1639	0	5519	2924
504652	scp_10	rdkit	0.1	0.908951	0.902301	0.330247	0.329895	868	0	310	118	6756	0	2341	985
504652	scp_10	rdkit	0.15	0.861883	0.854096	0.459877	0.472823	700	0	417	179	5315	0	3296	1471
504652	scp_10	rdkit	0.2	0.81713	0.807479	0.576389	0.59879	549	0	510	237	4045	0	4096	1941
504652	scp_10	rdkit	0.25	0.753086	0.760365	0.704475	0.727237	383	0	593	320	2750	0	4916	2416
504652	scp_10	rdkit	0.3	0.68287	0.710474	0.831019	0.85122	219	0	666	411	1500	0	5663	2919
588726	acp_10	rdkit	0.1	0.914789	0.897074	0.719882	0.61765	286	0	648	87	3960	0	5331	1066
588726	acp_10	rdkit	0.15	0.859941	0.847639	0.833497	0.786618	170	0	708	143	2210	0	6569	1578
588726	acp_10	rdkit	0.2	0.800196	0.798108	0.94809	0.927006	53	0	764	204	756	0	7510	2091
588726	acp_10	rdkit	0.25	0.753183	0.750217	0.971596	0.955489	0	29	769	223	0	461	7770	2126
588726	acp_10	rdkit	0.3	0.694417	0.702713	0.881489	0.856812	0	121	709	191	0	1483	7278	1596
588726	icp_1	rdkit	0.1	0.902057	0.891474	0.727718	0.626822	278	0	643	100	3865	0	5368	1124
588726	icp_1	rdkit	0.15	0.857982	0.843584	0.84427	0.785169	159	0	717	145	2225	0	6512	1620
588726	icp_1	rdkit	0.2	0.791381	0.795018	0.952008	0.937337	49	0	759	213	649	0	7585	2123
588726	icp_1	rdkit	0.25	0.733595	0.742686	0.950049	0.935792	0	51	749	221	0	665	7692	2000
588726	icp_1	rdkit	0.3	0.691479	0.694023	0.871694	0.845805	0	131	706	184	0	1597	7188	1572
588726	rscp_10	rdkit	0.1	0.890304	0.89495	0.742409	0.652795	263	0	646	112	3596	0	5673	1088
588726	rscp_10	rdkit	0.15	0.857003	0.840108	0.836435	0.79917	167	0	708	146	2080	0	6621	1656
588726	rscp_10	rdkit	0.2	0.818805	0.796273	0.926543	0.918413	75	0	761	185	845	0	7402	2110
588726	rscp_10	rdkit	0.25	0.762977	0.751376	0.970617	0.966206	0	30	779	212	0	350	7782	2225
588726	rscp_10	rdkit	0.3	0.70715	0.698175	0.876592	0.865695	0	126	722	173	0	1391	7231	1735
588726	scp_10	rdkit	0.1	0.900098	0.897557	0.70715	0.611471	299	0	620	102	4024	0	5272	1061
588726	scp_10	rdkit	0.15	0.856024	0.845129	0.825661	0.771749	178	0	696	147	2364	0	6389	1604
588726	scp_10	rdkit	0.2	0.801175	0.796563	0.926543	0.91204	75	0	743	203	911	0	7339	2107
588726	scp_10	rdkit	0.25	0.748286	0.752824	0.98237	0.977986	0	18	764	239	0	228	7797	2332
588726	scp_10	rdkit	0.3	0.697356	0.700492	0.894221	0.872067	0	108	712	201	0	1325	7255	1777
652054	acp_10	rdkit	0.1	0.907692	0.908299	0.576923	0.417779	440	0	504	96	6019	0	3371	948
652054	acp_10	rdkit	0.15	0.864423	0.862352	0.678846	0.562585	334	0	565	141	4522	0	4393	1423
652054	acp_10	rdkit	0.2	0.809615	0.81302	0.791346	0.707487	217	0	625	198	3024	0	5381	1933
652054	acp_10	rdkit	0.25	0.765385	0.766976	0.874038	0.838557	131	0	665	244	1669	0	6260	2409
652054	acp_10	rdkit	0.3	0.709615	0.718998	0.982692	0.970884	18	0	720	302	301	0	7132	2905
652054	icp_1	rdkit	0.1	0.910577	0.901915	0.583654	0.414007	433	0	514	93	6058	0	3266	1014
652054	icp_1	rdkit	0.15	0.857692	0.853163	0.702885	0.577288	309	0	583	148	4370	0	4450	1518
652054	icp_1	rdkit	0.2	0.809615	0.805862	0.797115	0.720739	211	0	631	198	2887	0	5444	2007
652054	icp_1	rdkit	0.25	0.757692	0.756723	0.893269	0.853453	111	0	677	252	1515	0	6308	2515
652054	icp_1	rdkit	0.3	0.709615	0.707584	0.976923	0.971561	24	0	714	302	294	0	7021	3023
652054	rscp_10	rdkit	0.1	0.9125	0.904043	0.572115	0.416618	445	0	504	91	6031	0	3315	992
652054	rscp_10	rdkit	0.15	0.867308	0.856936	0.680769	0.577771	332	0	570	138	4365	0	4494	1479
652054	rscp_10	rdkit	0.2	0.801923	0.807506	0.8	0.732056	208	0	626	206	2770	0	5578	1990
652054	rscp_10	rdkit	0.25	0.750962	0.756239	0.894231	0.869801	110	0	671	259	1346	0	6472	2520
652054	rscp_10	rdkit	0.3	0.693269	0.708551	0.997115	0.992648	3	0	718	319	76	0	7249	3013
652054	scp_10	rdkit	0.1	0.889423	0.900948	0.578846	0.449313	438	0	487	115	5693	0	3621	1024
652054	scp_10	rdkit	0.15	0.85	0.851325	0.678846	0.58522	334	0	550	156	4288	0	4513	1537
652054	scp_10	rdkit	0.2	0.802885	0.802186	0.782692	0.714161	226	0	609	205	2955	0	5338	2045
652054	scp_10	rdkit	0.25	0.747115	0.754982	0.880769	0.84291	124	0	653	263	1624	0	6181	2533
652054	scp_10	rdkit	0.3	0.702885	0.702457	0.969231	0.958212	32	0	699	309	432	0	6830	3076
687014	acp_10	rdkit	0.1	0.903341	0.901423	0.52864	0.49222	395	0	362	81	5352	0	4149	1039
687014	acp_10	rdkit	0.15	0.844869	0.852277	0.692124	0.639184	258	0	450	130	3803	0	5180	1557
687014	acp_10	rdkit	0.2	0.799523	0.799431	0.807876	0.780076	161	0	509	168	2318	0	6108	2114
687014	acp_10	rdkit	0.25	0.739857	0.747723	0.915274	0.904364	71	0	549	218	1008	0	6873	2659
687014	acp_10	rdkit	0.3	0.695704	0.69611	0.990453	0.991746	1	7	582	248	1	86	7336	3117
687014	icp_1	rdkit	0.1	0.902148	0.894687	0.546539	0.462144	380	0	376	82	5669	0	3761	1110
687014	icp_1	rdkit	0.15	0.862768	0.844592	0.674224	0.615655	273	0	450	115	4051	0	4851	1638
687014	icp_1	rdkit	0.2	0.811456	0.791841	0.798329	0.756641	169	0	511	158	2565	0	5781	2194
687014	icp_1	rdkit	0.25	0.761337	0.740038	0.904535	0.885863	80	0	558	200	1203	0	6597	2740
687014	icp_1	rdkit	0.3	0.705251	0.693643	1	0.993548	0	0	591	247	68	0	7243	3229
687014	rscp_10	rdkit	0.1	0.905728	0.899715	0.526253	0.485104	397	0	362	79	5427	0	4056	1057
687014	rscp_10	rdkit	0.15	0.846062	0.845636	0.687351	0.661101	262	0	447	129	3572	0	5341	1627
687014	rscp_10	rdkit	0.2	0.797136	0.792125	0.812649	0.793548	157	0	511	170	2176	0	6173	2191
687014	rscp_10	rdkit	0.25	0.756563	0.743833	0.905728	0.898767	79	0	555	204	1067	0	6773	2700
687014	rscp_10	rdkit	0.3	0.701671	0.692505	0.994033	0.995446	0	5	588	245	0	48	7299	3193
687014	scp_10	rdkit	0.1	0.892601	0.894877	0.545346	0.485104	381	0	367	90	5427	0	4005	1108
687014	scp_10	rdkit	0.15	0.844869	0.847059	0.688544	0.629791	261	0	447	130	3902	0	5026	1612
687014	scp_10	rdkit	0.2	0.789976	0.797723	0.805489	0.761101	163	0	499	176	2518	0	5890	2132
687014	scp_10	rdkit	0.25	0.742243	0.750095	0.902148	0.873435	82	0	540	216	1334	0	6572	2634
687014	scp_10	rdkit	0.3	0.708831	0.701898	0.976134	0.969924	20	0	574	244	317	0	7081	3142
743279	acp_10	rdkit	0.1	0.898178	0.906119	0.433548	0.452376	1057	0	619	190	5209	0	3410	893
743279	acp_10	rdkit	0.15	0.837085	0.852712	0.596463	0.599558	753	0	809	304	3809	0	4302	1401
743279	acp_10	rdkit	0.2	0.786174	0.800463	0.71597	0.736648	530	0	937	399	2505	0	5109	1898
743279	acp_10	rdkit	0.25	0.734191	0.747267	0.837621	0.852817	303	0	1067	496	1400	0	5708	2404
743279	acp_10	rdkit	0.3	0.6806	0.700063	0.953376	0.957317	87	0	1183	596	406	0	6253	2853
743279	icp_1	rdkit	0.1	0.893891	0.904331	0.441586	0.455109	1042	0	626	198	5183	0	3419	910
743279	icp_1	rdkit	0.15	0.834941	0.853869	0.595927	0.603553	754	0	804	308	3771	0	4351	1390
743279	icp_1	rdkit	0.2	0.782958	0.795732	0.729904	0.734966	504	0	957	405	2521	0	5048	1943
743279	icp_1	rdkit	0.25	0.738478	0.743587	0.837085	0.847666	304	0	1074	488	1449	0	5624	2439
743279	icp_1	rdkit	0.3	0.691854	0.69323	0.946945	0.953007	99	0	1192	575	447	0	6147	2918
743279	rscp_10	rdkit	0.1	0.893891	0.900547	0.450697	0.463835	1025	0	643	198	5100	0	3466	946
743279	rscp_10	rdkit	0.15	0.838692	0.847771	0.598607	0.61659	749	0	816	301	3647	0	4417	1448
743279	rscp_10	rdkit	0.2	0.782422	0.79836	0.721329	0.755887	520	0	940	406	2322	0	5272	1918
743279	rscp_10	rdkit	0.25	0.730439	0.748108	0.832797	0.861228	312	0	1051	503	1320	0	5796	2396
743279	rscp_10	rdkit	0.3	0.670954	0.699537	0.953912	0.965307	86	0	1166	614	330	0	6324	2858
743279	scp_10	rdkit	0.1	0.88746	0.903701	0.433548	0.456371	1057	0	599	210	5171	0	3425	916
743279	scp_10	rdkit	0.15	0.829046	0.852502	0.594319	0.612595	757	0	790	319	3685	0	4424	1403
743279	scp_10	rdkit	0.2	0.773312	0.794891	0.717578	0.744743	527	0	916	423	2428	0	5133	1951
743279	scp_10	rdkit	0.25	0.728832	0.746005	0.832262	0.844302	313	0	1047	506	1481	0	5615	2416
743279	scp_10	rdkit	0.3	0.685423	0.69796	0.93194	0.946804	127	0	1152	587	506	0	6133	2873

## Sheet: Set2_results_federated
Endpoint	Method	Descriptor type	Signif. level	Validity active	Validity inactive	Efficiency active	Efficiency inactive	both active	none active	correct active	incorrect active	both inactive	none inactive	correct inactive	incorrect inactive
1814	indicp_5	mfps	0.1	0.894269	0.898913	0.416035	0.467611	9323	0	4954	1688	21788	0	15000	4137
1814	indicp_5	mfps	0.15	0.844159	0.853708	0.564547	0.602663	6952	0	6525	2488	16261	0	18677	5987
1814	indicp_5	mfps	0.2	0.788475	0.803836	0.702036	0.733659	4757	0	7831	3377	10900	0	21997	8028
1814	indicp_5	mfps	0.25	0.734356	0.75504	0.827435	0.844911	2755	0	8969	4241	6347	0	24553	10025
1814	indicp_5	mfps	0.3	0.680363	0.703946	0.946195	0.95306	859	0	10003	5103	1921	0	26888	12116
1814	indscp_5	mfps	0.1	0.900094	0.897324	0.416098	0.447746	9322	0	5048	1595	22601	0	14122	4202
1814	indscp_5	mfps	0.15	0.845537	0.848894	0.567053	0.599829	6912	0	6587	2466	16377	0	18364	6184
1814	indscp_5	mfps	0.2	0.793298	0.800904	0.705105	0.728161	4708	0	7957	3300	11125	0	21652	8148
1814	indscp_5	mfps	0.25	0.744065	0.75201	0.828187	0.839927	2743	0	9136	4086	6551	0	24225	10149
1814	indscp_5	mfps	0.3	0.692452	0.702773	0.940745	0.942578	946	0	10109	4910	2350	0	26411	12164
1814	scp_5	mfps	0.1	0.900094	0.903971	0.428124	0.480391	1826	0	1048	319	4253	0	3146	786
1814	scp_5	mfps	0.15	0.85155	0.854612	0.582211	0.613073	1334	0	1385	474	3167	0	3828	1190
1814	scp_5	mfps	0.2	0.803633	0.807819	0.715628	0.733415	908	0	1658	627	2182	0	4430	1573
1814	scp_5	mfps	0.25	0.751644	0.76066	0.839962	0.845571	511	0	1889	793	1264	0	4962	1959
1814	scp_5	mfps	0.3	0.694331	0.708858	0.959286	0.959438	130	0	2087	976	332	0	5470	2383
2314	indicp_5	mfps	0.1	0.899545	0.898328	0.499091	0.501082	13219	0	10520	2651	15217	0	12182	3101
2314	indicp_5	mfps	0.15	0.844487	0.851115	0.644714	0.651475	9376	0	12910	4104	10630	0	15329	4541
2314	indicp_5	mfps	0.2	0.801516	0.803738	0.762978	0.764656	6255	0	14897	5238	7178	0	17336	5986
2314	indicp_5	mfps	0.25	0.753581	0.751541	0.881622	0.880623	3124	0	16763	6503	3641	0	19281	7578
2314	indicp_5	mfps	0.3	0.702198	0.705541	0.977416	0.976	491	105	18040	7754	613	119	20906	8862
2314	indscp_5	mfps	0.1	0.898219	0.901541	0.48848	0.501836	13499	0	10205	2686	15194	0	12303	3003
2314	indscp_5	mfps	0.15	0.846684	0.852131	0.64388	0.64977	9398	0	12946	4046	10682	0	15308	4510
2314	indscp_5	mfps	0.2	0.79496	0.799541	0.775938	0.779967	5913	0	15066	5411	6711	0	17675	6114
2314	indscp_5	mfps	0.25	0.744108	0.750656	0.891436	0.891967	2865	0	16772	6753	3295	0	19600	7605
2314	indscp_5	mfps	0.3	0.69064	0.703311	0.991815	0.992328	158	58	18068	8106	173	61	21278	8988
2314	scp_5	mfps	0.1	0.897689	0.89623	0.527094	0.534098	2496	0	2242	540	2842	0	2625	633
2314	scp_5	mfps	0.15	0.849375	0.842459	0.678856	0.680984	1695	0	2788	795	1946	0	3193	961
2314	scp_5	mfps	0.2	0.797461	0.791967	0.805798	0.80377	1025	0	3184	1069	1197	0	3634	1269
2314	scp_5	mfps	0.25	0.751232	0.74082	0.913035	0.914098	459	0	3506	1313	524	0	3995	1581
2314	scp_5	mfps	0.3	0.700644	0.686721	0.976506	0.98082	0	124	3698	1456	0	117	4189	1794
2796	indicp_5	mfps	0.1	0.885405	0.892481	0.47027	0.500857	2940	0	1974	636	25626	0	20194	5520
2796	indicp_5	mfps	0.15	0.827928	0.843397	0.624144	0.650331	2086	0	2509	955	17952	0	25348	8040
2796	indicp_5	mfps	0.2	0.778198	0.790203	0.761441	0.777386	1324	0	2995	1231	11429	0	29140	10771
2796	indicp_5	mfps	0.25	0.723604	0.741858	0.881261	0.891508	659	0	3357	1534	5570	0	32517	13253
2796	indicp_5	mfps	0.3	0.67045	0.691936	0.970811	0.974718	105	57	3616	1772	875	423	34649	15393
2796	indscp_5	mfps	0.1	0.882703	0.899435	0.455676	0.50374	3021	0	1878	651	25478	0	20699	5163
2796	indscp_5	mfps	0.15	0.833694	0.848695	0.611171	0.645092	2158	0	2469	923	18221	0	25351	7768
2796	indscp_5	mfps	0.2	0.781261	0.800662	0.742883	0.765446	1427	0	2909	1214	12042	0	29064	10234
2796	indscp_5	mfps	0.25	0.728108	0.750935	0.869369	0.882859	725	0	3316	1509	6014	0	32539	12787
2796	indscp_5	mfps	0.3	0.681622	0.700506	0.976216	0.978711	131	1	3652	1766	1091	2	34873	15374
2796	scp_5	mfps	0.1	0.892793	0.894332	0.530631	0.533697	521	0	470	119	4788	0	4395	1085
2796	scp_5	mfps	0.15	0.831532	0.84106	0.701802	0.704227	331	0	592	187	3037	0	5599	1632
2796	scp_5	mfps	0.2	0.785586	0.794994	0.810811	0.814862	210	0	662	238	1901	0	6262	2105
2796	scp_5	mfps	0.25	0.741441	0.744059	0.915315	0.916537	94	0	729	287	857	0	6783	2628
2796	scp_5	mfps	0.3	0.689189	0.692248	0.981982	0.982957	0	20	765	325	0	175	7108	2985
463190	indicp_5	mfps	0.1	0.875225	0.902231	0.32545	0.360896	2995	0	891	554	33521	0	13801	5128
463190	indicp_5	mfps	0.15	0.825225	0.854948	0.45518	0.480229	2419	0	1245	776	27262	0	17580	7608
463190	indicp_5	mfps	0.2	0.781532	0.806482	0.571171	0.593994	1904	0	1566	970	21295	0	21005	10150
463190	indicp_5	mfps	0.25	0.743694	0.754776	0.681982	0.694833	1412	0	1890	1138	16006	0	23582	12862
463190	indicp_5	mfps	0.3	0.697748	0.703051	0.792793	0.80469	920	0	2178	1342	10244	0	26631	15575
463190	indscp_5	mfps	0.1	0.911036	0.902536	0.287613	0.310582	3163	0	882	395	36160	0	11178	5112
463190	indscp_5	mfps	0.15	0.857883	0.853174	0.420721	0.440591	2572	0	1237	631	29341	0	15408	7701
463190	indscp_5	mfps	0.2	0.802928	0.80347	0.548423	0.565834	2005	0	1560	875	22772	0	19370	10308
463190	indscp_5	mfps	0.25	0.756757	0.755214	0.661261	0.669666	1504	0	1856	1080	17326	0	22285	12839
463190	indscp_5	mfps	0.3	0.711261	0.704309	0.769595	0.777064	1023	0	2135	1282	11693	0	25248	15509
463190	scp_5	mfps	0.1	0.913288	0.900953	0.309685	0.366635	613	0	198	77	6644	0	2807	1039
463190	scp_5	mfps	0.15	0.870495	0.853194	0.459459	0.492469	480	0	293	115	5324	0	3626	1540
463190	scp_5	mfps	0.2	0.820946	0.803622	0.596847	0.612869	358	0	371	159	4061	0	4369	2060
463190	scp_5	mfps	0.25	0.77027	0.759104	0.712838	0.720972	255	0	429	204	2927	0	5036	2527
463190	scp_5	mfps	0.3	0.725225	0.70734	0.829955	0.823737	151	0	493	244	1849	0	5571	3070
485346	indicp_5	mfps	0.1	0.898664	0.898277	0.454389	0.4703	2859	0	1850	531	27359	0	19037	5254
485346	indicp_5	mfps	0.15	0.847901	0.845518	0.611832	0.621568	2034	0	2409	797	19546	0	24125	7979
485346	indicp_5	mfps	0.2	0.80229	0.792682	0.747137	0.752604	1325	0	2879	1036	12778	0	28164	10708
485346	indicp_5	mfps	0.25	0.751145	0.746021	0.859733	0.866873	735	0	3201	1304	6876	0	31656	13118
485346	indicp_5	mfps	0.3	0.699046	0.689158	0.974618	0.977735	125	8	3538	1569	1112	38	34483	16017
485346	indscp_5	mfps	0.1	0.891031	0.896573	0.485687	0.492875	2695	0	1974	571	26193	0	20115	5342
485346	indscp_5	mfps	0.15	0.843321	0.846815	0.626336	0.637657	1958	0	2461	821	18715	0	25023	7912
485346	indscp_5	mfps	0.2	0.787977	0.793572	0.764313	0.7709	1235	0	2894	1111	11833	0	29155	10662
485346	indscp_5	mfps	0.25	0.741794	0.744376	0.875382	0.88029	653	0	3234	1353	6183	0	32264	13203
485346	indscp_5	mfps	0.3	0.689122	0.693398	0.984924	0.984163	75	4	3536	1625	787	31	35027	15805
485346	scp_5	mfps	0.1	0.899809	0.889545	0.522901	0.529138	500	0	443	105	4864	0	4325	1141
485346	scp_5	mfps	0.15	0.853053	0.846079	0.652672	0.672798	364	0	530	154	3380	0	5360	1590
485346	scp_5	mfps	0.2	0.780534	0.796612	0.804389	0.807551	205	0	613	230	1988	0	6241	2101
485346	scp_5	mfps	0.25	0.735687	0.751404	0.913168	0.921007	91	0	680	277	816	0	6946	2568
485346	scp_5	mfps	0.3	0.69084	0.699129	0.971374	0.974927	0	30	724	294	0	259	7222	2849
504652	indicp_5	mfps	0.1	0.907253	0.903412	0.295216	0.273041	4567	0	1312	601	36646	0	8895	4869
504652	indicp_5	mfps	0.15	0.850772	0.85485	0.428086	0.411228	3706	0	1807	967	29680	0	13413	7317
504652	indicp_5	mfps	0.2	0.797222	0.806308	0.547531	0.531383	2932	0	2234	1314	23623	0	17023	9764
504652	indicp_5	mfps	0.25	0.746296	0.754453	0.663889	0.649693	2178	0	2658	1644	17659	0	20373	12378
504652	indicp_5	mfps	0.3	0.689043	0.700734	0.785185	0.770542	1392	0	3073	2015	11567	0	23757	15086
504652	indscp_5	mfps	0.1	0.904938	0.899782	0.304938	0.281571	4504	0	1360	616	36216	0	9142	5052
504652	indscp_5	mfps	0.15	0.850772	0.848244	0.442747	0.4171	3611	0	1902	967	29384	0	13376	7650
504652	indscp_5	mfps	0.2	0.802932	0.799286	0.554784	0.536322	2885	0	2318	1277	23374	0	16918	10118
504652	indscp_5	mfps	0.25	0.749691	0.748463	0.67284	0.655644	2120	0	2738	1622	17359	0	20371	12680
504652	indscp_5	mfps	0.3	0.700309	0.697659	0.780401	0.772704	1423	0	3115	1942	11458	0	23711	15241
504652	scp_5	mfps	0.1	0.912037	0.905574	0.323302	0.299742	877	0	305	114	7060	0	2070	952
504652	scp_5	mfps	0.15	0.845679	0.858262	0.473765	0.441678	682	0	414	200	5629	0	3024	1429
504652	scp_5	mfps	0.2	0.799383	0.807479	0.58642	0.573497	536	0	500	260	4300	0	3841	1941
504652	scp_5	mfps	0.25	0.747685	0.757588	0.71142	0.708193	374	0	595	327	2942	0	4696	2444
504652	scp_5	mfps	0.3	0.697531	0.708689	0.817901	0.81462	236	0	668	392	1869	0	5276	2937
588726	indicp_5	mfps	0.1	0.887561	0.896437	0.666601	0.569064	1702	0	2829	574	22316	0	24106	5363
588726	indicp_5	mfps	0.15	0.830558	0.84034	0.804897	0.755547	996	0	3244	865	12659	0	30858	8268
588726	indicp_5	mfps	0.2	0.784917	0.791542	0.905975	0.881414	480	0	3527	1098	6141	0	34849	10795
588726	indicp_5	mfps	0.25	0.732615	0.741624	0.980215	0.974336	32	69	3708	1296	556	773	37849	12607
588726	indicp_5	mfps	0.3	0.680901	0.692285	0.907542	0.893483	0	472	3476	1157	0	5516	35850	10419
588726	indscp_5	mfps	0.1	0.900098	0.895993	0.642507	0.554832	1825	0	2770	510	23053	0	23346	5386
588726	indscp_5	mfps	0.15	0.846229	0.84482	0.772772	0.72409	1160	0	3160	785	14288	0	29461	8036
588726	indscp_5	mfps	0.2	0.793536	0.795404	0.885406	0.867877	585	0	3466	1054	6842	0	34348	10595
588726	indscp_5	mfps	0.25	0.738492	0.746374	0.979432	0.979183	86	19	3684	1316	866	212	37785	12922
588726	indscp_5	mfps	0.3	0.685015	0.697519	0.91714	0.908699	0	423	3497	1185	0	4728	36121	10936
588726	scp_5	mfps	0.1	0.898139	0.895819	0.70617	0.605581	300	0	617	104	4085	0	5193	1079
588726	scp_5	mfps	0.15	0.846229	0.843101	0.84427	0.760452	159	0	705	157	2481	0	6251	1625
588726	scp_5	mfps	0.2	0.81097	0.793956	0.926543	0.90364	75	0	753	193	998	0	7225	2134
588726	scp_5	mfps	0.25	0.763957	0.746741	0.986288	0.987158	0	14	780	227	0	133	7734	2490
588726	scp_5	mfps	0.3	0.7238	0.698851	0.912831	0.888578	0	89	739	193	0	1154	7238	1965
652054	indicp_5	mfps	0.1	0.8875	0.895995	0.550769	0.365932	2336	0	2279	585	32775	0	13539	5376
652054	indicp_5	mfps	0.15	0.836154	0.846972	0.664231	0.516231	1746	0	2602	852	25006	0	18774	7910
652054	indicp_5	mfps	0.2	0.778462	0.799903	0.772885	0.658773	1181	0	2867	1152	17638	0	23709	10343
652054	indicp_5	mfps	0.25	0.731154	0.746547	0.860769	0.792184	724	0	3078	1398	10742	0	27847	13101
652054	indicp_5	mfps	0.3	0.681538	0.697272	0.944808	0.921803	287	0	3257	1656	4042	0	32000	15648
652054	indscp_5	mfps	0.1	0.881923	0.899536	0.569231	0.379493	2240	0	2346	614	32074	0	14423	5193
652054	indscp_5	mfps	0.15	0.833654	0.851828	0.672115	0.527994	1705	0	2630	865	24398	0	19633	7659
652054	indscp_5	mfps	0.2	0.786154	0.802167	0.767308	0.663165	1210	0	2878	1112	17411	0	24053	10226
652054	indscp_5	mfps	0.25	0.740962	0.75326	0.854423	0.792958	757	0	3096	1347	10702	0	28234	12754
652054	indscp_5	mfps	0.3	0.696538	0.703211	0.939231	0.914355	316	0	3306	1578	4427	0	31922	15341
652054	scp_5	mfps	0.1	0.865385	0.900658	0.619231	0.455407	396	0	504	140	5630	0	3681	1027
652054	scp_5	mfps	0.15	0.815385	0.854711	0.729808	0.597214	281	0	567	192	4164	0	4672	1502
652054	scp_5	mfps	0.2	0.750962	0.809634	0.852885	0.759625	153	0	628	259	2485	0	5885	1968
652054	scp_5	mfps	0.25	0.716346	0.756529	0.919231	0.875701	84	0	661	295	1285	0	6536	2517
652054	scp_5	mfps	0.3	0.679808	0.706229	0.993269	0.990133	7	0	700	333	102	0	7199	3037
687014	indicp_5	mfps	0.1	0.900239	0.899564	0.438186	0.444858	2354	0	1418	418	29256	0	18151	5293
687014	indicp_5	mfps	0.15	0.854177	0.850417	0.576372	0.577818	1775	0	1804	611	22249	0	22568	7883
687014	indicp_5	mfps	0.2	0.805489	0.799108	0.705489	0.713036	1234	0	2141	815	15123	0	26990	10587
687014	indicp_5	mfps	0.25	0.766348	0.751594	0.813604	0.816319	781	0	2430	979	9680	0	29929	13091
687014	indicp_5	mfps	0.3	0.713365	0.701233	0.924582	0.924839	316	0	2673	1201	3961	0	32994	15745
687014	indscp_5	mfps	0.1	0.894749	0.897059	0.452029	0.454839	2296	0	1453	441	28730	0	18545	5425
687014	indscp_5	mfps	0.15	0.853461	0.847268	0.590692	0.589867	1715	0	1861	614	21614	0	23037	8049
687014	indscp_5	mfps	0.2	0.806683	0.798748	0.716468	0.713359	1188	0	2192	810	15106	0	26988	10606
687014	indscp_5	mfps	0.25	0.76253	0.750076	0.829594	0.826717	714	0	2481	995	9132	0	30397	13171
687014	indscp_5	mfps	0.3	0.719809	0.701309	0.931742	0.932239	286	0	2730	1174	3571	0	33388	15741
687014	scp_5	mfps	0.1	0.867542	0.895636	0.50358	0.531973	416	0	311	111	4933	0	4507	1100
687014	scp_5	mfps	0.15	0.826969	0.847723	0.650358	0.668975	293	0	400	145	3489	0	5446	1605
687014	scp_5	mfps	0.2	0.788783	0.800569	0.76611	0.771157	196	0	465	177	2412	0	6026	2102
687014	scp_5	mfps	0.25	0.729117	0.750854	0.899761	0.897628	84	0	527	227	1079	0	6835	2626
687014	scp_5	mfps	0.3	0.684964	0.698672	0.99284	0.986148	6	0	568	264	146	0	7218	3176
743279	indicp_5	mfps	0.1	0.903644	0.904184	0.371275	0.375568	5866	0	2565	899	29698	0	13305	4557
743279	indicp_5	mfps	0.15	0.846838	0.851451	0.526581	0.533999	4417	0	3484	1429	22163	0	18332	7065
743279	indicp_5	mfps	0.2	0.791533	0.800967	0.660772	0.672687	3165	0	4220	1945	15567	0	22527	9466
743279	indicp_5	mfps	0.25	0.748982	0.7541	0.771704	0.776976	2130	0	4858	2342	10607	0	25258	11695
743279	indicp_5	mfps	0.3	0.696785	0.704983	0.883708	0.888751	1085	0	5416	2829	5291	0	28238	14031
743279	indscp_5	mfps	0.1	0.902465	0.90061	0.386602	0.374916	5723	0	2697	910	29729	0	13104	4727
743279	indscp_5	mfps	0.15	0.850054	0.851283	0.53269	0.524748	4360	0	3571	1399	22603	0	17884	7073
743279	indscp_5	mfps	0.2	0.79732	0.801177	0.662594	0.654899	3148	0	4291	1891	16413	0	21691	9456
743279	indscp_5	mfps	0.25	0.752733	0.754878	0.773526	0.769008	2113	0	4910	2307	10986	0	24916	11658
743279	indscp_5	mfps	0.3	0.701179	0.704605	0.87985	0.876409	1121	0	5421	2788	5878	0	27633	14049
743279	scp_5	mfps	0.1	0.89925	0.900967	0.450161	0.434294	1026	0	652	188	5381	0	3189	942
743279	scp_5	mfps	0.15	0.85477	0.852712	0.583601	0.573171	777	0	818	271	4060	0	4051	1401
743279	scp_5	mfps	0.2	0.801715	0.796888	0.710611	0.711522	540	0	956	370	2744	0	4836	1932
743279	scp_5	mfps	0.25	0.757771	0.752103	0.827974	0.816232	321	0	1093	452	1748	0	5406	2358
743279	scp_5	mfps	0.3	0.704716	0.703322	0.941586	0.937027	109	0	1206	551	599	0	6091	2822
1814	indicp_5	rdkit	0.1	0.902913	0.900428	0.444911	0.457227	8862	0	5553	1550	22213	0	14637	4075
1814	indicp_5	rdkit	0.15	0.853054	0.853488	0.598246	0.608112	6414	0	7205	2346	16038	0	18891	5996
1814	indicp_5	rdkit	0.2	0.803821	0.801613	0.737864	0.741063	4185	0	8648	3132	10597	0	22209	8119
1814	indicp_5	rdkit	0.25	0.755653	0.751301	0.856311	0.855663	2294	0	9770	3901	5907	0	24840	10178
1814	indicp_5	rdkit	0.3	0.704103	0.698986	0.965299	0.966695	554	0	10687	4724	1363	0	27243	12319
1814	indscp_5	rdkit	0.1	0.905481	0.896836	0.454619	0.449701	8707	0	5749	1509	22521	0	14182	4222
1814	indscp_5	rdkit	0.15	0.858002	0.847819	0.603633	0.600195	6328	0	7370	2267	16362	0	18335	6228
1814	indscp_5	rdkit	0.2	0.809145	0.79609	0.738052	0.739108	4182	0	8736	3047	10677	0	21903	8345
1814	indscp_5	rdkit	0.25	0.759724	0.743971	0.857376	0.860648	2277	0	9852	3836	5703	0	24744	10478
1814	indscp_5	rdkit	0.3	0.710617	0.691338	0.96793	0.96733	512	0	10833	4620	1337	0	26956	12632
1814	scp_5	rdkit	0.1	0.906671	0.902382	0.46414	0.461943	1711	0	1184	298	4404	0	2982	799
1814	scp_5	rdkit	0.15	0.860946	0.857544	0.61165	0.602688	1240	0	1509	444	3252	0	3767	1166
1814	scp_5	rdkit	0.2	0.813342	0.80953	0.742562	0.735858	822	0	1775	596	2162	0	4464	1559
1814	scp_5	rdkit	0.25	0.767303	0.756872	0.856874	0.852779	457	0	1993	743	1205	0	4990	1990
1814	scp_5	rdkit	0.3	0.71187	0.703115	0.974006	0.970312	83	0	2190	920	243	0	5512	2430
2314	indicp_5	rdkit	0.1	0.903979	0.895213	0.502918	0.496262	13118	0	10738	2534	15364	0	11940	3196
2314	indicp_5	rdkit	0.15	0.857067	0.847311	0.647139	0.633869	9312	0	13306	3772	11167	0	14676	4657
2314	indicp_5	rdkit	0.2	0.805532	0.795344	0.780447	0.766885	5794	0	15464	5132	7110	0	17148	6242
2314	indicp_5	rdkit	0.25	0.757901	0.742131	0.891398	0.888525	2866	0	17135	6389	3400	0	19235	7865
2314	indicp_5	rdkit	0.3	0.704547	0.689607	0.988859	0.987738	152	142	18441	7655	192	182	20841	9285
2314	indscp_5	rdkit	0.1	0.906442	0.899967	0.490716	0.476852	13440	0	10481	2469	15956	0	11493	3051
2314	indscp_5	rdkit	0.15	0.856309	0.850033	0.637211	0.631607	9574	0	13024	3792	11236	0	14690	4574
2314	indscp_5	rdkit	0.2	0.808147	0.80059	0.762675	0.761115	6263	0	15064	5063	7286	0	17132	6082
2314	indscp_5	rdkit	0.25	0.758583	0.750852	0.87878	0.877475	3199	0	16820	6371	3737	0	19164	7599
2314	indscp_5	rdkit	0.3	0.711141	0.699803	0.98003	0.979574	527	0	18240	7623	623	0	20721	9156
2314	scp_5	rdkit	0.1	0.90432	0.899016	0.517431	0.511311	2547	0	2226	505	2981	0	2503	616
2314	scp_5	rdkit	0.15	0.85809	0.848689	0.66313	0.660164	1778	0	2751	749	2073	0	3104	923
2314	scp_5	rdkit	0.2	0.802577	0.804262	0.799166	0.784098	1060	0	3176	1042	1317	0	3589	1194
2314	scp_5	rdkit	0.25	0.752368	0.748852	0.91152	0.905738	467	0	3504	1307	575	0	3993	1532
2314	scp_5	rdkit	0.3	0.701592	0.691803	0.983706	0.982787	0	86	3703	1489	0	105	4220	1775
2796	indicp_5	rdkit	0.1	0.89964	0.893183	0.459279	0.486054	3001	0	1992	557	26386	0	19470	5484
2796	indicp_5	rdkit	0.15	0.850631	0.839618	0.607748	0.626938	2177	0	2544	829	19153	0	23953	8234
2796	indicp_5	rdkit	0.2	0.803604	0.790183	0.735676	0.752415	1467	0	2993	1090	12711	0	27857	10772
2796	indicp_5	rdkit	0.25	0.752973	0.743085	0.850631	0.863751	829	0	3350	1371	6995	0	31155	13190
2796	indicp_5	rdkit	0.3	0.697117	0.68954	0.967748	0.97238	179	0	3690	1681	1418	0	33983	15939
2796	indscp_5	rdkit	0.1	0.883423	0.893027	0.47964	0.509739	2888	0	2015	647	25170	0	20678	5492
2796	indscp_5	rdkit	0.15	0.833153	0.842618	0.624865	0.650351	2082	0	2542	926	17951	0	25309	8080
2796	indscp_5	rdkit	0.2	0.787928	0.795169	0.747027	0.767705	1404	0	2969	1177	11926	0	28898	10516
2796	indscp_5	rdkit	0.25	0.740901	0.746007	0.863784	0.874016	756	0	3356	1438	6468	0	31832	13040
2796	indscp_5	rdkit	0.3	0.695495	0.696007	0.970811	0.971718	162	0	3698	1690	1452	0	34281	15607
2796	scp_5	rdkit	0.1	0.883784	0.893066	0.510811	0.544799	543	0	438	129	4674	0	4496	1098
2796	scp_5	rdkit	0.15	0.832432	0.845053	0.64955	0.682996	389	0	535	186	3255	0	5422	1591
2796	scp_5	rdkit	0.2	0.787387	0.796163	0.791892	0.809213	231	0	643	236	1959	0	6216	2093
2796	scp_5	rdkit	0.25	0.725225	0.744838	0.915315	0.92501	94	0	711	305	770	0	6878	2620
2796	scp_5	rdkit	0.3	0.67027	0.697994	0.977477	0.980425	0	25	744	341	0	201	7167	2900
463190	indicp_5	rdkit	0.1	0.880631	0.891554	0.372973	0.433785	2784	0	1126	530	29698	0	17064	5688
463190	indicp_5	rdkit	0.15	0.825	0.843642	0.510811	0.564404	2172	0	1491	777	22847	0	21402	8201
463190	indicp_5	rdkit	0.2	0.778604	0.79346	0.629054	0.679447	1647	0	1810	983	16813	0	24804	10833
463190	indicp_5	rdkit	0.25	0.733333	0.745033	0.746622	0.780744	1125	0	2131	1184	11500	0	27577	13373
463190	indicp_5	rdkit	0.3	0.689865	0.695596	0.855631	0.873918	641	0	2422	1377	6613	0	29871	15966
463190	indscp_5	rdkit	0.1	0.911937	0.900133	0.306982	0.391592	3077	0	972	391	31911	0	15301	5238
463190	indscp_5	rdkit	0.15	0.862162	0.849666	0.438739	0.525834	2492	0	1336	612	24870	0	19695	7885
463190	indscp_5	rdkit	0.2	0.806081	0.799542	0.577027	0.651935	1878	0	1701	861	18256	0	23680	10514
463190	indscp_5	rdkit	0.25	0.745045	0.752069	0.709459	0.762822	1290	0	2018	1132	12440	0	27006	13004
463190	indscp_5	rdkit	0.3	0.690541	0.703108	0.831532	0.863756	748	0	2318	1374	7146	0	29732	15572
463190	scp_5	rdkit	0.1	0.897523	0.899142	0.350225	0.448332	577	0	220	91	5787	0	3645	1058
463190	scp_5	rdkit	0.15	0.862613	0.851859	0.481982	0.559771	460	0	306	122	4618	0	4318	1554
463190	scp_5	rdkit	0.2	0.813063	0.801811	0.637387	0.686749	322	0	400	166	3286	0	5125	2079
463190	scp_5	rdkit	0.25	0.757883	0.745281	0.775901	0.79552	199	0	474	215	2145	0	5673	2672
463190	scp_5	rdkit	0.3	0.695946	0.696187	0.907658	0.915729	82	0	536	270	884	0	6419	3187
485346	indicp_5	rdkit	0.1	0.887786	0.897735	0.491221	0.486157	2666	0	1986	588	26540	0	19828	5282
485346	indicp_5	rdkit	0.15	0.83416	0.846389	0.642366	0.633495	1874	0	2497	869	18930	0	24786	7934
485346	indicp_5	rdkit	0.2	0.783397	0.79727	0.777481	0.775702	1166	0	2939	1135	11585	0	29594	10471
485346	indicp_5	rdkit	0.25	0.728817	0.749835	0.89771	0.895779	536	0	3283	1421	5383	0	33346	12921
485346	indicp_5	rdkit	0.3	0.693702	0.697909	0.991031	0.988209	44	3	3591	1602	585	24	35462	15579
485346	indscp_5	rdkit	0.1	0.897901	0.899671	0.477672	0.469448	2737	0	1968	535	27403	0	19065	5182
485346	indscp_5	rdkit	0.15	0.844275	0.846641	0.642557	0.623136	1873	0	2551	816	19465	0	24264	7921
485346	indscp_5	rdkit	0.2	0.797137	0.794482	0.76813	0.753127	1215	0	2962	1063	12751	0	28284	10615
485346	indscp_5	rdkit	0.25	0.750382	0.745905	0.88187	0.869874	619	0	3313	1308	6721	0	31805	13124
485346	indscp_5	rdkit	0.3	0.704198	0.693998	0.985115	0.978587	78	0	3612	1550	1106	0	34739	15805
485346	scp_5	rdkit	0.1	0.892176	0.897773	0.535305	0.520716	487	0	448	113	4951	0	4323	1056
485346	scp_5	rdkit	0.15	0.817748	0.845402	0.710878	0.694579	303	0	554	191	3155	0	5578	1597
485346	scp_5	rdkit	0.2	0.787214	0.790416	0.832061	0.812875	176	0	649	223	1933	0	6232	2165
485346	scp_5	rdkit	0.25	0.746183	0.741142	0.918893	0.915779	85	0	697	266	870	0	6786	2674
485346	scp_5	rdkit	0.3	0.687023	0.689642	0.975191	0.972217	0	26	720	302	0	287	7124	2919
504652	indicp_5	rdkit	0.1	0.887346	0.902142	0.332407	0.328665	4326	0	1424	730	33842	0	11635	4933
504652	indicp_5	rdkit	0.15	0.831173	0.854255	0.46466	0.473259	3469	0	1917	1094	26553	0	16510	7347
504652	indicp_5	rdkit	0.2	0.788426	0.800913	0.585957	0.590002	2683	0	2426	1371	20668	0	19706	10036
504652	indicp_5	rdkit	0.25	0.739969	0.74872	0.698148	0.702936	1956	0	2839	1685	14975	0	22768	12667
504652	indicp_5	rdkit	0.3	0.671759	0.704523	0.826852	0.824122	1122	0	3231	2127	8866	0	26649	14895
504652	indscp_5	rdkit	0.1	0.895833	0.902142	0.316667	0.314422	4428	0	1377	675	34560	0	10917	4933
504652	indscp_5	rdkit	0.15	0.84892	0.855168	0.441512	0.448879	3619	0	1882	979	27782	0	15327	7301
504652	indscp_5	rdkit	0.2	0.79429	0.804801	0.569753	0.577941	2788	0	2359	1333	21276	0	19294	9840
504652	indscp_5	rdkit	0.25	0.73642	0.753124	0.69892	0.700992	1951	0	2821	1708	15073	0	22892	12445
504652	indscp_5	rdkit	0.3	0.686574	0.7024	0.810802	0.808609	1226	0	3223	2031	9648	0	25760	15002
504652	scp_5	rdkit	0.1	0.89892	0.900913	0.337191	0.320472	859	0	306	131	6851	0	2232	999
504652	scp_5	rdkit	0.15	0.850309	0.851518	0.466049	0.477881	692	0	410	194	5264	0	3321	1497
504652	scp_5	rdkit	0.2	0.794753	0.804206	0.587191	0.618726	535	0	495	266	3844	0	4264	1974
504652	scp_5	rdkit	0.25	0.742284	0.754513	0.712191	0.736362	373	0	589	334	2658	0	4949	2475
504652	scp_5	rdkit	0.3	0.6875	0.70125	0.837191	0.846856	211	0	680	405	1544	0	5526	3012
588726	indicp_5	rdkit	0.1	0.895201	0.901246	0.677179	0.588414	1648	0	2922	535	21314	0	25357	5114
588726	indicp_5	rdkit	0.15	0.84094	0.848682	0.815475	0.762035	942	0	3351	812	12323	0	31626	7836
588726	indicp_5	rdkit	0.2	0.789814	0.798513	0.917728	0.890741	420	0	3612	1073	5658	0	35693	10434
588726	indicp_5	rdkit	0.25	0.747698	0.748479	0.959843	0.9507	98	107	3719	1181	1253	1300	37507	11725
588726	indicp_5	rdkit	0.3	0.695397	0.700531	0.907542	0.888867	0	472	3550	1083	0	5755	36277	9753
588726	indscp_5	rdkit	0.1	0.906758	0.894796	0.674437	0.565376	1662	0	2967	476	22507	0	23830	5448
588726	indscp_5	rdkit	0.15	0.8619	0.84426	0.797649	0.728473	1033	0	3367	705	14061	0	29659	8065
588726	indscp_5	rdkit	0.2	0.804701	0.793492	0.911263	0.878305	453	0	3655	997	6302	0	34789	10694
588726	indscp_5	rdkit	0.25	0.751812	0.744231	0.989226	0.988356	21	34	3817	1233	226	377	38314	12868
588726	indscp_5	rdkit	0.3	0.704407	0.69607	0.914398	0.892305	0	437	3596	1072	0	5577	36046	10162
588726	scp_5	rdkit	0.1	0.902057	0.896881	0.720862	0.619002	285	0	636	100	3946	0	5343	1068
588726	scp_5	rdkit	0.15	0.863859	0.846191	0.820764	0.775804	183	0	699	139	2322	0	6442	1593
588726	scp_5	rdkit	0.2	0.807052	0.802356	0.934378	0.904219	67	0	757	197	992	0	7318	2047
588726	scp_5	rdkit	0.25	0.746327	0.753017	0.967679	0.957903	0	33	762	226	0	436	7799	2122
588726	scp_5	rdkit	0.3	0.705191	0.701361	0.893242	0.868109	0	109	720	192	0	1366	7264	1727
652054	indicp_5	rdkit	0.1	0.906538	0.911317	0.527308	0.381428	2458	0	2256	486	31974	0	15132	4584
652054	indicp_5	rdkit	0.15	0.855577	0.858135	0.651346	0.530064	1813	0	2636	751	24291	0	20066	7333
652054	indicp_5	rdkit	0.2	0.795577	0.809499	0.770385	0.684794	1194	0	2943	1063	16293	0	25550	9847
652054	indicp_5	rdkit	0.25	0.755962	0.757168	0.860385	0.807197	726	0	3205	1269	9966	0	29172	12552
652054	indicp_5	rdkit	0.3	0.695	0.706462	0.959615	0.949855	210	0	3404	1586	2592	0	33925	15173
652054	indscp_5	rdkit	0.1	0.895962	0.904295	0.548269	0.407197	2349	0	2310	541	30642	0	16101	4947
652054	indscp_5	rdkit	0.15	0.8375	0.855523	0.678462	0.565815	1672	0	2683	845	22443	0	21779	7468
652054	indscp_5	rdkit	0.2	0.789038	0.805475	0.777692	0.704334	1156	0	2947	1097	15283	0	26352	10055
652054	indscp_5	rdkit	0.25	0.737115	0.758483	0.875577	0.83579	647	0	3186	1367	8488	0	30718	12484
652054	indscp_5	rdkit	0.3	0.688846	0.709344	0.967115	0.954517	171	0	3411	1618	2351	0	34315	15024
652054	scp_5	rdkit	0.1	0.895192	0.906171	0.584615	0.453763	432	0	499	109	5647	0	3721	970
652054	scp_5	rdkit	0.15	0.848077	0.857419	0.705769	0.597408	306	0	576	158	4162	0	4702	1474
652054	scp_5	rdkit	0.2	0.789423	0.807603	0.809615	0.765235	198	0	623	219	2427	0	5922	1989
652054	scp_5	rdkit	0.25	0.739423	0.757884	0.905769	0.876088	98	0	671	271	1281	0	6554	2503
652054	scp_5	rdkit	0.3	0.686538	0.715032	0.979808	0.985781	21	0	693	326	147	0	7245	2946
687014	indicp_5	rdkit	0.1	0.885203	0.895294	0.496659	0.480835	2109	0	1600	481	27360	0	19822	5518
687014	indicp_5	rdkit	0.15	0.833174	0.842258	0.658711	0.639658	1430	0	2061	699	18990	0	25397	8313
687014	indicp_5	rdkit	0.2	0.781623	0.792884	0.780668	0.772505	919	0	2356	915	11989	0	29796	10915
687014	indicp_5	rdkit	0.25	0.723389	0.743472	0.901909	0.893928	411	0	2620	1159	5590	0	33591	13519
687014	indicp_5	rdkit	0.3	0.674702	0.690361	0.971122	0.966698	53	68	2774	1295	937	818	35445	15500
687014	indscp_5	rdkit	0.1	0.91074	0.900266	0.46611	0.433605	2237	0	1579	374	29849	0	17595	5256
687014	indscp_5	rdkit	0.15	0.858711	0.847894	0.6179	0.598178	1601	0	1997	592	21176	0	23508	8016
687014	indscp_5	rdkit	0.2	0.814558	0.796053	0.738902	0.719886	1094	0	2319	777	14762	0	27190	10748
687014	indscp_5	rdkit	0.25	0.765394	0.743605	0.850358	0.847875	627	0	2580	983	8017	0	31171	13512
687014	indscp_5	rdkit	0.3	0.711217	0.692676	0.967064	0.960057	138	0	2842	1210	2105	0	34399	16196
687014	scp_5	rdkit	0.1	0.886635	0.892315	0.556086	0.540133	372	0	371	95	4847	0	4558	1135
687014	scp_5	rdkit	0.15	0.832936	0.844972	0.698091	0.692505	253	0	445	140	3241	0	5665	1634
687014	scp_5	rdkit	0.2	0.78043	0.795161	0.825776	0.811101	146	0	508	184	1991	0	6390	2159
687014	scp_5	rdkit	0.25	0.732697	0.74241	0.927208	0.924099	61	0	553	224	800	0	7025	2715
687014	scp_5	rdkit	0.3	0.688544	0.693454	0.97852	0.980645	0	18	577	243	0	204	7309	3027
743279	indicp_5	rdkit	0.1	0.901393	0.897204	0.407824	0.404626	5525	0	2885	920	28316	0	14355	4889
743279	indicp_5	rdkit	0.15	0.842337	0.843103	0.561736	0.567599	4089	0	3770	1471	20565	0	19533	7462
743279	indicp_5	rdkit	0.2	0.782637	0.793776	0.693462	0.700147	2860	0	4442	2028	14261	0	23491	9808
743279	indicp_5	rdkit	0.25	0.733655	0.737805	0.817256	0.818124	1705	0	5140	2485	8650	0	26440	12470
743279	indicp_5	rdkit	0.3	0.681565	0.692431	0.922294	0.924306	725	0	5634	2971	3600	0	29332	14628
743279	indscp_5	rdkit	0.1	0.892176	0.901661	0.409861	0.414781	5506	0	2818	1006	27833	0	15050	4677
743279	indscp_5	rdkit	0.15	0.839443	0.851808	0.557128	0.554016	4132	0	3700	1498	21211	0	19301	7048
743279	indscp_5	rdkit	0.2	0.785102	0.799874	0.690675	0.685513	2886	0	4439	2005	14957	0	23085	9518
743279	indscp_5	rdkit	0.25	0.730118	0.749411	0.805466	0.80553	1815	0	4997	2518	9249	0	26393	11918
743279	indscp_5	rdkit	0.3	0.683601	0.699264	0.907824	0.911985	860	0	5518	2952	4186	0	29071	14303
743279	scp_5	rdkit	0.1	0.893891	0.895711	0.440514	0.449748	1044	0	624	198	5234	0	3286	992
743279	scp_5	rdkit	0.15	0.8403	0.844933	0.590568	0.599558	764	0	804	298	3809	0	4228	1475
743279	scp_5	rdkit	0.2	0.796356	0.79426	0.700429	0.716148	559	0	927	380	2700	0	4855	1957
743279	scp_5	rdkit	0.25	0.740086	0.742115	0.825831	0.831476	325	0	1056	485	1603	0	5456	2453
743279	scp_5	rdkit	0.3	0.688639	0.690076	0.944802	0.943755	103	0	1182	581	535	0	6029	2948
